# Supplementary material for: Spatiotemporal Characterization of Anterior Segment Mesenchyme Heterogeneity During Zebrafish Ocular Anterior Segment Development
Source: Front Cell Dev Biol. 2020 May 27;8:379. doi: 10.3389/fcell.2020.00379 (PMC7266958; doi:10.3389/fcell.2020.00379)
Supplement: TABLE S1 — WISH Primer Sequences. mRNA forward and reverse primer sequences for all POM and NCC-related genes. [file Table_1.xlsx]

## Sheet: Sheet1
Gene		Froward Primer
foxc1a		ATGCAGGCGCGCTATTCCGTCTCCAGT		TAATACGACTCACTATAGGGCGAGATAGAGTTCTGGCTGCAGGGCGA
foxc1b		ATGCAGGCGCGCTACCCCGTG		TAATACGACTCACTATAGGGGTATTCCGGTAAAGTGTCGTC
foxd3		atgaccctgtctggaggcac		taatacgactcactatagggtcattgagaaggccatttcg
eya2		ATGGCAGCTTACGGACAGACGCAGTAC		TAATACGACTCACTATAGGGGTTCTTGTATGTGTTGTAGATCTCTTTA
pitx2		ATGACCTCTATGAAGGATCCGTTG		TAATACGACTCACTATAGGGTTACACCGGTCTATCCACTGCGTA
lmx1b.1		ATGTTGGACGGTATAAAAATC		TAATACGACTCACTATAGGGTCATGAGGCGAAATAGGAGCTCTGCAT
lmx1b.2		TGCTGGACGGAATCAAAATTG		TAATACGACTCACTATAGGGTCAGGAGGTGAAGTAGGAGCTCTG
sox10		atgtcggcggaggagcacag		taatacgactcactatagggtcacggtcgagacagtgtggtg
sparc		AGAAAGTTTCACCAGCTGACTTC		TAATACGACTCACTATAGCCTCCCCCCAATAATAACTAGG
hmng2		CTGCAGCCAAGATGCCCAAAA		TAATACGACTCACTATAGGGTTTTATTCAAAACCATTTAAA
gng13b		AACTTCTATAGCATCGTTTCAG		TAATACGACTCACTATAGGTTAATAAATTAAAACGAACTG
adycap1b		ATAAAATCCGTGGTAATCGGAG		TAATACGACTCACTATAGCTTTTGTACAAAAAGAAAAACAATG
agr1		GATTCGATATCGCGGCCGCGG		TAATACGACTCACTATAGTAATGATTCCTAATATGAAATTC
cyt1		CTTCTTCTCCAGGCAGAGCAGG		TAATACGACTCACTATAGCTTTCATGCTGAGTCGGGACTG
ponzr3		AAAAGCGCTCAGTCTCGTCTTC		TAATACGACTCACTATAGGGCACAGTTTATCACAATTCTT
col2a1a		CGGCGACTTTCACCCCTTAGGAC		TAATACGACTCACTATAGGGCACCTGCAGCACCAGCCTCTC
fmoda		AAAGCCACTCCATATGCTACAGG		TAATACGACTCACTATAGCACACTGCAGAAACTGCCCAGC
lum		GCAACATAATATGTAACAATGTTTTC		TAATACGACTCACTATAGTAGTTGAGCTCATGTCTCGGTAC
tgfbi		GACCATCAACGGCAAAGCTGTC		TAATACGACTCACTATAGGGCTGGACACGAGACAATGTTCTG
si:ch211-195b11.3		GACTACAAACATATTTAACACC		TAATACGACTCACTATAGGGGGAACAAAGTGATATTTATTGGC

## Sheet: Sheet2
Gene		Froward Primer		Reverse Primer
foxc1a		ATGCAGGCGCGCTATTCCGTCTCCAGT		TAATACGACTCACTATAGGGCGAGATAGAGTTCTGGCTGCAGGGCGA
foxc1b		ATGCAGGCGCGCTACCCCGTG		TAATACGACTCACTATAGGGGTATTCCGGTAAAGTGTCGTC
foxd3		ATGACCCTGTCTGGAGGCAC		TAATACGACTCACTATAGGGTCATTGAGAAGGCCATTTCG
eya2		ATGGCAGCTTACGGACAGACGCAGTAC		TAATACGACTCACTATAGGGGTTCTTGTATGTGTTGTAGATCTCTTTA
pitx2		ATGACCTCTATGAAGGATCCGTTG		TAATACGACTCACTATAGGGTTACACCGGTCTATCCACTGCGTA
lmx1b.1		ATGTTGGACGGTATAAAAATC		TAATACGACTCACTATAGGGTCATGAGGCGAAATAGGAGCTCTGCAT
lmx1b.2		TGCTGGACGGAATCAAAATTG		TAATACGACTCACTATAGGGTCAGGAGGTGAAGTAGGAGCTCTG
sox10		ATGTCGGCGGAGGAGCACAG		TAATACGACTCACTATAGGGTCACGGTCGAGACAGTGTGGTG
sparc		AGAAAGTTTCACCAGCTGACTTC		TAATACGACTCACTATAGCCTCCCCCCAATAATAACTAGG
hmng2		CTGCAGCCAAGATGCCCAAAA		TAATACGACTCACTATAGGGTTTTATTCAAAACCATTTAAA
gng13b		AACTTCTATAGCATCGTTTCAG		TAATACGACTCACTATAGGTTAATAAATTAAAACGAACTG
adycap1b		ATAAAATCCGTGGTAATCGGAG		TAATACGACTCACTATAGCTTTTGTACAAAAAGAAAAACAATG
agr1		GATTCGATATCGCGGCCGCGG		TAATACGACTCACTATAGTAATGATTCCTAATATGAAATTC
cyt1		CTTCTTCTCCAGGCAGAGCAGG		TAATACGACTCACTATAGCTTTCATGCTGAGTCGGGACTG
ponzr3		AAAAGCGCTCAGTCTCGTCTTC		TAATACGACTCACTATAGGGCACAGTTTATCACAATTCTT
col2a1a		CGGCGACTTTCACCCCTTAGGAC		TAATACGACTCACTATAGGGCACCTGCAGCACCAGCCTCTC
fmoda		AAAGCCACTCCATATGCTACAGG		TAATACGACTCACTATAGCACACTGCAGAAACTGCCCAGC
lum		GCAACATAATATGTAACAATGTTTTC		TAATACGACTCACTATAGTAGTTGAGCTCATGTCTCGGTAC
tgfbi		GACCATCAACGGCAAAGCTGTC		TAATACGACTCACTATAGGGCTGGACACGAGACAATGTTCTG
si:ch211-195b11.3		GACTACAAACATATTTAACACC		TAATACGACTCACTATAGGGGGAACAAAGTGATATTTATTGGC
