# Supplementary material for: Spatiotemporal Characterization of Anterior Segment Mesenchyme Heterogeneity During Zebrafish Ocular Anterior Segment Development
Source: Front Cell Dev Biol. 2020 May 27;8:379. doi: 10.3389/fcell.2020.00379 (PMC7266958; doi:10.3389/fcell.2020.00379)
Supplement: TABLE S2 — scRNA sequencing aggregation gene list. Distribution of all gene expression analyzed during aggregation analysis. [file Table_2.xlsx]

## Sheet: Table 2
FeatureID	FeatureName	Cluster 1 Average	Cluster 1 Log2 Fold Change	Cluster 1 P-Value	Cluster 2 Average	Cluster 2 Log2 Fold Change	Cluster 2 P-Value	Cluster 3 Average	Cluster 3 Log2 Fold Change	Cluster 3 P-Value	Cluster 4 Average	Cluster 4 Log2 Fold Change	Cluster 4 P-Value	Cluster 5 Average	Cluster 5 Log2 Fold Change	Cluster 5 P-Value	Cluster 6 Average	Cluster 6 Log2 Fold Change	Cluster 6 P-Value	Cluster 7 Average	Cluster 7 Log2 Fold Change	Cluster 7 P-Value	Cluster 8 Average	Cluster 8 Log2 Fold Change	Cluster 8 P-Value	Cluster 9 Average	Cluster 9 Log2 Fold Change	Cluster 9 P-Value
NM_001003445	NM_001003445	16.0652	3.86674	0	0.314761	-3.11657	2.77e-219	1.1785	-1.73522	1.08e-137	4.55809	1.15328	7.73e-13	0	-6.39304	0.0215144	1.27639	-0.879234	1	0	-2.30159	1	1.06913	-1.0325	1	0	-1.89813	1
NM_001305588	NM_001305588	8.63233	4.02509	0	0.320367	-2.06852	4.41e-108	0.536942	-1.98292	2.23e-173	1.68001	0.645805	0.000691892	0.0789037	-3.42353	0.521347	0	-1.49495	1	0	-1.33228	1	0	-2.06329	1	0	-0.928824	1
NM_001001942	NM_001001942	2.518	3.57806	6.22e-271	0.207833	-1.02989	7.94e-29	0.137792	-2.53903	2.01e-255	1.39428	2.08239	1.51e-44	0	-3.86428	0.495721	0.638196	1.06469	1	0	0.227171	1	0	-0.503837	1	0	0.630628	1
NM_001130697	NM_001130697	9.18325	3.03972	1.43e-226	1.38798	-0.354662	1.44e-05	0.849333	-1.91447	2.21e-185	3.78676	1.24864	6.45e-17	0.0526024	-4.45373	0.0956286	1.91459	-0.109872	1	0	-1.94733	1	1.78189	-0.0931576	1	1.3627	-0.543827	1
NM_200012	NM_200012	1.07975	3.63887	1.07e-200	0.0600038	-1.63383	2.1e-43	0.0754687	-2.00847	5.21e-115	0.42552	1.55691	2.99e-18	0	-2.61131	1	0	1.31746	1	0	1.48014	1	0	0.749131	1	0	1.8836	1
NM_001082957	NM_001082957	0.185304	-5.17654	1.96e-138	0.0149491	-9.08771	0	9.66541	7.53877	0	0.0429198	-7.2101	1.74e-111	0	-7.93607	0.00109405	0	-4.0073	1	0	-3.84462	1	0	-4.57563	1	0	-3.44117	1
NM_001252649	NM_001252649	0.109757	-5.61574	2.62e-131	0.0247075	-8.05639	0	7.77823	7.53463	0	0.0282045	-7.48176	1.17e-98	0	-7.62269	0.00748517	0	-3.69392	1	0	-3.53125	1	0	-4.26225	1	0	-3.12779	1
NM_001291900	NM_001291900	0.085525	-5.13279	4.24e-131	0.0458853	-6.32557	0	4.32832	6.22033	0	0.0331096	-6.41967	5.56e-93	1.10465	-1.35602	1	0	-2.85459	1	0	-2.69191	1	0	-3.42292	1	0	-2.28845	1
NM_001099232	NM_001099232	0.0270829	-5.40087	3.44e-117	0.0124575	-6.825	0	1.68336	6.79943	0	0.00245256	-8.27667	4.6e-85	0.157807	-2.60966	0.81053	0	-1.48864	1	0	-1.32596	1	0	-2.05697	1	0	-0.922507	1
NM_001128697	NM_001128697	0.0776853	-4.71645	3.07e-115	0.00352964	-9.40226	0	2.96068	7.13629	0	0.0110365	-7.35262	7.17e-95	0.289313	-2.64516	0.755103	0	-2.30176	1	0	-2.13908	1	0.712755	-1.28505	1	0	-1.73563	1
NM_131036	NM_131036	0.507449	2.88305	2.58e-102	0.0332201	-1.85165	4.22e-40	0.0308525	-2.8638	1.69e-168	0.88047	3.72893	1.4e-137	0	-1.96101	1	0	1.96776	1	0	2.13044	1	0.356377	2.40015	1	2.72541	4.12031	1
NM_212761	NM_212761	0.620057	-3.9017	1.66e-100	1.02733	-3.43172	8.26e-273	12.8673	3.70117	0	0.567768	-3.98663	5.53e-60	18.595	1.06939	0.623967	0.638196	-3.47533	1	0	-4.31266	1	4.98928	-1.13666	1	0	-3.90921	1
NM_131031	NM_131031	5.27262	2.20384	5.23e-100	0.701567	-1.2469	8.16e-50	1.22544	-0.565025	2.47e-16	2.50529	0.851178	2.71e-07	0.315615	-2.1072	1	0.638196	-0.879419	1	0	-1.7168	1	0.712755	-0.86274	1	0	-1.31334	1
NM_001002383	NM_001002383	1.09757	2.69915	4.89e-99	0.0431862	-2.76353	2.82e-85	0.214808	-0.32596	0.000431199	0.172906	-0.444641	0.260305	0.447121	0.981051	1	0	0.734656	1	0	0.89733	1	0	0.166323	1	0	1.30079	1
NM_181760	NM_181760	0.0719836	-4.31503	7.5e-95	0.00685165	-7.97455	0	2.07647	6.55828	0	0.0134891	-6.5803	9.76e-79	0.236711	-2.39908	1	0	-1.79272	1	0	-1.63004	1	0.356377	-1.361	1	0	-1.22659	1
NM_182968	NM_182968	3.07035	2.4997	2.92e-91	0.113364	-3.00582	2.71e-134	0.150396	-3.54806	0	9.32587	4.71675	0	0	-4.81467	0.488424	0	-0.885893	1	0	-0.723219	1	0	-1.45423	1	1.3627	0.680338	1
NM_131156	NM_131156	3.88996	2.21981	4.65e-89	0.100491	-3.74449	2.91e-248	1.05525	0.0250274	0.803844	1.70208	0.736477	7.1e-05	0.21041	-2.18722	1	0	-1.42892	1	0	-1.26625	1	1.42551	0.324944	1	0	-0.862794	1
NM_199214	NM_199214	1.73259	2.39131	3.32e-84	0.0832579	-2.68835	3.06e-109	0.0801082	-3.73118	0	5.76352	4.83413	0	0.0263012	-3.06604	1	0	-0.137431	1	0	0.0252422	1	0	-0.705765	1	6.81352	3.0145	1
NM_201478	NM_201478	2.14383	2.45905	1.36e-82	0.064364	-3.34243	7.59e-142	0.105316	-3.57608	0	6.84265	4.80907	0	0	-4.32517	0.718477	0	-0.396394	1	0	-0.233721	1	0	-0.964728	1	0	0.169737	1
NM_181601	NM_181601	5.98889	1.96203	2.26e-78	0.924973	-1.21084	6.61e-49	1.64879	-0.424656	5.8e-10	3.40906	0.934533	3.83e-09	0.631229	-1.53042	1	1.91459	-0.246319	1	0	-2.08376	1	0.712755	-1.22973	1	1.3627	-0.680266	1
NM_200080	NM_200080	0.551637	2.27519	1.75e-73	0.146376	0.0235755	0.917679	0.0688188	-2.04004	3.97e-122	0.598425	2.25543	1.57e-46	0.86794	2.60387	0.000850461	0	1.42864	1	0	1.59132	1	1.06913	2.86181	1	2.72541	3.58073	1
NM_001114342	NM_001114342	4.5535	2.09855	3.5e-73	0.143885	-3.54035	6.55e-224	1.30671	-0.00206031	1	2.67452	1.09707	2.52e-10	0	-5.67558	0.0775927	0.638196	-0.746751	1	0	-1.58413	1	0	-2.31514	1	0	-1.18068	1
NM_131734	NM_131734	0.0413371	-3.74368	2.71e-66	0.0639487	-3.39093	1.31e-201	0.773013	3.35211	2.03e-284	0.132438	-2.02422	2.82e-17	1.57807	1.57607	0.146443	0	-0.434139	1	0	-0.271466	1	0.356377	-0.00233594	1	0	0.131991	1
NM_001083844	NM_001083844	0.68135	2.22133	6.09e-60	0.0336354	-2.77275	3.25e-86	0.0382756	-3.55029	1.66e-278	2.52737	4.90787	7.409e-320	0	-2.84421	1	0	1.08457	1	0	1.24724	1	0	0.516235	1	1.3627	2.65109	1
NM_213094	NM_213094	0.392703	2.1115	2.51e-59	0.148245	0.559908	2.28e-08	0.0577614	-1.87018	7.99e-98	0.231767	1.12029	1.79e-08	1.02575	3.21508	5.26e-07	1.27639	3.38288	1	0	1.95931	1	0.356377	2.22894	1	0	2.36276	1
NM_001327984	NM_001327984	0.0135415	-3.99685	2.16e-50	0.00103813	-7.8095	4.41e-258	0.326542	6.36782	0	0.00245256	-5.91259	1.62e-37	0	-3.05387	0.718477	0	0.874903	1	0	1.03758	1	0	0.306569	1	1.3627	2.44137	1
NM_131763	NM_131763	0.022094	-3.59556	2.3e-50	0.0369574	-3.14069	3.72e-150	0.374947	3.10309	1.69e-213	0.0993288	-1.39685	1.86e-08	0.394518	0.671321	1	0	0.595894	1	0	0.758567	1	1.06913	2.0284	1	0	1.16202	1
NM_182862	NM_182862	0.182453	2.42563	5.47e-46	0.0411099	-0.140579	0.433731	0.00943359	-3.51167	1.03e-143	0.3826	3.67045	1.3e-93	0	-0.797946	1	0	3.13083	1	0	3.2935	1	0	2.56249	1	1.3627	4.69858	1
NM_001281478	NM_001281478	0.479653	1.99052	3.09e-45	0.0413175	-2.10917	9.62e-57	0.0261357	-3.79891	2.53e-298	2.09204	5.04587	0	0	-2.51253	1	0	1.41624	1	0	1.57892	1	0	0.847909	1	5.45082	4.30628	0.787981
NM_001083105	NM_001083105	0.0384863	-3.18095	1.46e-43	0.00269914	-7.23479	3.09e-289	0.50663	4.98854	0	0.00490512	-5.82424	2.16e-42	1.07835	1.69855	0.147488	0	0.2261	1	0	0.388774	1	0	-0.342233	1	0	0.792231	1
NM_001142543	NM_001142543	0.282945	-2.10002	1.05e-36	4.10352	4.26275	0	0.170887	-4.10317	0	0.777462	-0.583821	0.00998765	0.0526024	-3.9053	0.194202	1.27639	0.0234788	1	0.773256	-0.398873	1	0.356377	-1.12988	1	0	-0.995479	1
NM_131605	NM_131605	0.0755471	-2.10289	2.13e-25	1.22063	5.86161	0	0.00796443	-6.74219	0	0.132438	-1.24868	8.4e-07	0	-3.59787	0.582251	0	0.330903	1	0	0.493576	1	0.356377	0.762802	1	0	0.897033	1
NM_213428	NM_213428	0.0520277	-2.13868	3.88e-25	0.0259532	-3.4243	4.37e-154	0.31966	3.13322	1.21e-201	0.0465987	-2.24736	8.92e-16	0.447121	1.07457	0.991916	0	0.827827	1	0	0.990501	1	1.42551	2.58274	1	0	1.39396	1
NM_213639	NM_213639	1.95852	1.27921	1.05e-24	0.159872	-2.80439	9.87e-173	1.07605	0.986947	1.56e-37	0.365432	-1.31257	2.16e-09	0.65753	-0.414157	1	0.638196	-0.187773	1	0	-1.02518	1	0.356377	-0.756107	1	0	-0.621724	1
NM_001040299	NM_001040299	0.0142542	-2.84873	1.6e-23	0.0107965	-3.56083	1.22e-103	0.149546	3.5411	1.05e-152	0.00981025	-3.25271	8.71e-16	0.157807	0.827645	1	1.91459	3.94692	0.982499	0	2.10746	1	0.356377	2.37716	1	0	2.51091	1
NM_194376	NM_194376	0.522415	1.27859	1.72e-23	0.617064	2.40478	2.64e-234	0.0507249	-3.5063	0	0.463534	1.02965	3.74e-09	0	-3.21187	0.685149	0.638196	1.71721	1	0	0.879579	1	0.356377	1.14888	1	1.3627	2.28334	1
NM_213003	NM_213003	1.41972	1.27214	1.46e-22	0.112533	-2.85431	2.02e-169	0.777421	0.937059	1.43e-31	0.393636	-0.735776	0.00135124	0.473422	-0.40867	1	0	-0.729833	1	0	-0.56716	1	0.356377	-0.298056	1	0	-0.163703	1
NM_001082882	NM_001082882	5.38808	-1.43873	4.63e-20	0.177728	-6.68603	0	20.8578	3.96195	0	1.29373	-3.48582	2.73e-49	0	-9.09132	0.000162472	1.27639	-3.57758	1	0.773256	-3.99987	1	0.356377	-4.73088	1	0	-4.59642	1
NM_001267589	NM_001267589	0.00712709	-3.06015	1.01e-17	0.0149491	-2.32518	2.79e-45	0.0855983	2.3497	8e-66	0.0367884	-0.714446	0.0781569	0.0526024	0.32729	1	0.638196	3.66992	1	0	2.83142	1	1.06913	4.10395	0.785603	0	3.23488	1
NM_001002059	NM_001002059	0.0470388	2.28664	9.2e-17	0.0155719	0.470724	0.0609941	0.00255171	-3.52995	3.36e-55	0.0882922	3.28575	3.31e-31	0	1.04552	1	0	4.97429	1	0	5.13697	1	0	4.40596	1	1.3627	6.54625	0.972686
NM_200014	NM_200014	0.0199558	-2.2434	9.2e-17	0.0228388	-2.31137	1.55e-59	0.129055	2.3526	4.65e-87	0.0416936	-1.14032	0.000507662	0.105205	0.47302	1	0.638196	3.07752	1	0	2.23941	1	0	1.50841	1	1.3627	3.64365	1
NM_001126457	NM_001126457	0.0826742	-1.60311	2.88e-16	0.13994	-0.96377	1.69e-22	0.300638	1.18098	2.22e-39	0.176584	-0.457949	0.123066	0.0526024	-1.65164	1	0	0.691579	1	1.54651	2.43981	1	0	0.123245	1	0	1.25771	1
NM_001080750	NM_001080750	0.00213813	-3.86224	2.34e-15	0.0176482	-1.34467	3.58e-15	0.0496424	1.41506	2.51e-22	0.00735769	-2.22225	1.49e-05	0.841639	4.50883	1.07e-13	0	3.3323	1	0	3.49497	1	1.78189	5.35828	0.0784164	0	3.89843	1
NM_131767	NM_131767	0.00285083	-3.54405	2.2e-14	0.0745376	1.44192	3.83e-29	0.0180166	-2.08632	5.95e-62	0.13857	2.01321	3.08e-19	1.31506	5.16633	1.22e-23	2.55278	5.65609	0.17118	0	3.48939	1	4.6329	6.59008	4.17e-06	0	3.89285	1
NM_001282177	NM_001282177	0.722687	0.982805	2.67e-14	0.733749	1.37917	6.41e-75	0.208931	-1.79052	3.23e-145	0.667097	0.816344	2.78e-06	0.578627	0.594204	1	1.27639	1.58068	1	0	0.158026	1	0.712755	1.01235	1	0	0.561483	1
NM_213246	NM_213246	0.0876632	1.67411	3.32e-14	0.0801435	2.27633	4.56e-56	0.00402088	-4.33606	2.32e-140	0.0907448	1.64463	6.79e-09	0	-0.317697	1	0.638196	4.61334	1	0	3.77375	1	0	3.04274	1	1.3627	5.17947	1
NM_131107	NM_131107	9.49969	-1.16262	4.03e-14	0.457192	-5.8707	0	30.2684	3.6231	0	2.2772	-3.21971	7.91e-45	0	-9.64145	4.91e-05	0	-5.71268	1	0	-5.55001	1	0.712755	-4.69604	1	1.3627	-4.14655	1
NM_001113798	NM_001113798	0.360631	-1.2122	6.17e-14	0.0178558	-5.86442	0	1.19188	3.67432	0	0.0809346	-3.34515	3.15e-38	0.0526024	-3.38767	0.407019	0	-1.04404	1	0	-0.881368	1	0	-1.61238	1	0	-0.477911	1
NM_200034	NM_200034	0.056304	-1.54964	1.67e-13	0.040487	-2.27283	5.9e-79	0.21906	2.14819	1.51e-102	0.0895185	-0.837886	0.00257169	0	-2.63646	1	1.27639	2.87819	1	0	1.45499	1	0	0.723984	1	0	1.85845	1
NR_145818	NR_145818	8.14198	0.898863	3.39e-13	6.1534	0.569567	3.99e-14	2.98913	-1.35083	2.83e-92	15.1679	1.85742	2.06e-42	9.96816	1.07622	0.623967	9.57294	0.429454	1	66.5	3.03618	0.836356	16.7497	1.44658	1	27.2541	1.38798	1
NM_001105706	NM_001105706	0.161785	-1.24994	3.05e-12	1.30057	4.10311	0	0.0598492	-3.96814	0	0.18149	-1.05242	1.34e-05	0	-3.85632	0.39501	0	0.0724532	1	0	0.235127	1	0	-0.495881	1	0	0.638584	1
NM_001308554	NM_001308554	0.0078398	-2.83135	3.96e-12	0.13994	2.18272	1.35e-60	0.025981	-2.12904	7.61e-60	0.0318833	-0.815167	0.110588	2.41971	5.50133	2.34e-22	0	2.76988	1	0	2.93255	1	1.06913	4.20534	0.990391	0	3.33601	1
NM_131337	NM_131337	0.00712709	-2.53503	3.47e-11	0.149906	4.09999	2.27e-212	0.00201044	-5.80956	1.73e-247	0.11527	1.55346	1.03e-10	0	-0.740065	1	0	3.18871	1	0	3.35138	1	0.356377	3.62206	1	1.3627	4.75653	1
NM_001017660	NM_001017660	0.051315	-1.41219	9.44e-11	0.132465	0.00483513	1	0.142432	0.325775	0.000514842	0.103008	-0.358867	0.311787	0.184109	0.633393	1	1.91459	3.55998	1	0	1.72102	1	0	0.990013	1	0	2.12448	1
NM_001165918	NM_001165918	2.58001	0.821692	5.06e-10	0.125198	-3.985	4.428643358185e-312	2.01833	1.61319	2.69e-98	0.490512	-1.68768	1.87e-15	1.20986	-0.352915	1	0.638196	-0.980841	1	0	-1.81821	1	0	-2.54922	1	0	-1.41476	1
NM_001326595	NM_001326595	0.00142542	-3.59058	7.13e-10	0.062703	2.41678	4.02e-57	0.00108254	-5.82961	5.85e-156	0.0196205	-0.218265	0.940874	3.52436	7.63774	5.72e-100	0	4.0186	1	0	4.18127	1	4.27653	7.18715	5.38e-07	0	4.58473	1
NM_212996	NM_212996	0.190293	-1.04497	1.11e-09	1.18056	3.23152	0	0.104311	-3.07942	0	0.347038	-0.131141	0.86234	0.236711	-0.567671	1	0.638196	1.03766	1	0	0.200139	1	0	-0.530868	1	0	0.603596	1
NM_207049	NM_207049	0.0898013	1.22117	2.22e-09	0.0872028	1.63363	7.56e-40	0.0144597	-2.68314	2.29e-101	0.136117	1.83719	3.86e-16	0	-0.728205	1	0	3.20057	1	1.54651	4.95161	0.723079	0.356377	3.63394	1	0	3.7667	1
NM_001076652	NM_001076652	0.0484642	-1.29048	1.01e-08	0.341129	2.96973	3.42e-231	0.0402088	-2.64579	8.13e-185	0.0821608	-0.485172	0.155247	0.105205	0.153598	1	0	1.75794	1	1.54651	3.50683	1	0	1.1896	1	0	2.32407	1
NM_178287	NM_178287	0.211674	-1.03209	1.69e-08	0.0919782	-2.50145	5.64e-115	0.57746	2.17411	1.44e-126	0.0981025	-2.12264	5.02e-16	2.1041	2.32171	0.00232322	0.638196	0.896961	1	0	0.059462	1	1.42551	1.65107	1	0	0.462919	1
NM_212953	NM_212953	0.691327	-0.849606	3.24e-08	1.14692	-0.0966984	0.310886	1.31753	0.38935	6.13e-08	0.750484	-0.708276	0.00102517	0.394518	-1.55978	1	0	-1.6319	1	0	-1.46923	1	0	-2.20024	1	0	-1.06577	1
NM_001004674	NM_001004674	0.129	-1.02007	5.04e-08	0.815554	3.43624	0	0.0605451	-3.32127	0	0.214599	-0.243186	0.521516	0.0789037	-1.30805	1	0.638196	1.62015	1	0	0.78254	1	0	0.0515324	1	1.3627	2.18628	1
NM_213028	NM_213028	0.0691327	-1.10919	1.15e-07	0.233994	1.00581	5.04e-28	0.122405	-0.601808	2.61e-12	0.0968762	-0.584192	0.0532944	0.236711	0.824789	1	0	1.42715	1	0	1.58982	1	0.712755	2.44477	1	1.3627	2.99378	1
NM_001013345	NM_001013345	0.051315	-1.17855	2.2e-07	0.230049	1.60004	1.94e-71	0.0778658	-1.18541	9.85e-45	0.0858397	-0.392926	0.28006	0.0263012	-1.14303	1	0.638196	2.78574	1	0	1.94778	1	0.356377	2.21741	1	1.3627	3.35187	1
NM_200027	NM_200027	1.78961	0.649828	5.98e-07	1.61201	0.617389	5.61e-17	0.962768	-0.72661	8.17e-28	1.14412	-0.0539815	1	1.76218	0.556772	1	0.638196	-0.605935	1	0	-1.44332	1	1.06913	-0.174147	1	0	-1.03987	1
NM_001362360	NM_001362360	0.113321	-0.94302	6.16e-07	0.0813893	-1.63258	1.29e-54	0.255944	0.968962	2.66e-27	0.447593	1.15257	2.39e-11	0	-3.04877	0.713869	1.27639	2.46565	1	0	1.04268	1	1.42551	2.63496	1	4.08811	3.44716	1
NM_001032728	NM_001032728	0.0498896	-1.11979	1.16e-06	0.182088	1.16171	6.22e-34	0.0853663	-0.740957	2.24e-15	0.0600878	-0.813409	0.0107513	0.263012	1.41954	0.718477	0.638196	2.88273	1	0	2.04472	1	1.06913	3.31576	1	0	2.44818	1
NM_201471	NM_201471	0.116884	1.01518	1.82e-06	0.033843	-1.06584	2.25e-12	0.0638701	0.108277	0.425664	0.111592	0.905244	0.00174739	0	-1.28337	1	0	2.6454	1	0	2.80807	1	0	2.07707	1	1.3627	4.21269	1
NM_212609	NM_212609	0.0648565	-1.02828	1.96e-06	0.11627	-0.189429	0.0986168	0.140035	0.371064	8e-05	0.127533	-0.00302489	1	0.0789037	-0.330642	1	4.46737	4.60038	0.221869	0	1.75913	1	0	1.02812	1	1.3627	3.16314	1
NM_001037424	NM_001037424	0.285796	-0.781106	2.53e-06	1.22167	2.33751	1.19e-240	0.234757	-1.97167	2.22e-187	0.278366	-0.799412	0.000397571	0.157807	-1.41437	1	0.638196	0.706299	1	0	-0.131179	1	0.356377	0.137965	1	0	0.272278	1
NM_213279	NM_213279	2.42392	0.609153	3.03e-06	1.99072	0.372034	8.06e-07	1.42942	-0.516273	8.92e-15	1.73151	0.0745985	0.956849	1.70958	0.0384847	1	1.91459	-0.0798514	1	0.773256	-0.917265	1	1.42551	-0.326213	1	0	-1.51385	1
NM_001351705	NM_001351705	0.128288	-0.824038	1.73e-05	0.0531522	-2.36313	3.55e-95	0.291514	1.65176	6.18e-76	0.258745	0.241621	0.410717	0.131506	-0.525806	1	0	0.816376	1	0	0.97905	1	1.42551	2.57127	1	0	1.38251	1
NM_001039171	NM_001039171	0.0235194	1.62598	2.07e-05	0.00332201	-1.60384	2.35e-06	0.00185579	-3.50149	7.05e-41	0.126307	5.00787	6.69e-75	0	1.5159	1	0	5.44467	1	1.54651	7.20852	0.289174	0	4.87634	1	0	6.0108	1
NM_199636	NM_199636	1.52876	0.573814	2.58e-05	1.29828	0.395217	2.71e-07	0.93323	-0.475147	3.65e-12	0.911127	-0.229592	0.4722	1.05205	-0.0154619	1	0	-1.44696	1	1.54651	0.300815	1	0.356377	-1.01522	1	0	-0.880827	1
NM_200059	NM_200059	1.68413	0.564603	2.61e-05	1.56716	0.57371	6.75e-15	0.979393	-0.65009	1.17e-22	1.12818	-0.0634047	1	1.13095	-0.0615333	1	1.27639	-0.00974223	1	0.773256	-0.432092	1	1.06913	-0.162977	1	1.3627	-0.0286354	1
NM_213301	NM_213301	0.0413371	1.22297	2.81e-05	0.0134957	-0.655733	0.00242363	0.0190992	-0.104849	0.627146	0.0245256	0.404645	0.64577	0.0263012	1.38501	1	0	4.3101	1	0	4.47278	1	0	3.74177	1	1.3627	5.87991	1
NM_181758	NM_181758	0.459697	-0.701137	3.5e-05	0.0359193	-4.71261	2.425727853e-314	1.04032	2.72899	8.72e-222	0.144701	-2.36831	5.4e-23	4.44491	2.59573	2.98e-05	0	-0.901728	1	0	-0.739055	1	1.78189	1.1154	1	0	-0.335598	1
NM_001002139	NM_001002139	1.75255	0.546091	6.3e-05	1.3558	0.174193	0.0336025	1.14951	-0.285955	3.75e-05	1.073	-0.215421	0.506465	1.36766	0.133253	1	1.27639	-0.0838439	1	0.773256	-0.506191	1	1.06913	-0.237082	1	0	-1.10279	1
NM_001017676	NM_001017676	0	-3.8339	6.33e-05	0.0174406	1.35257	1.78e-08	0	-8.43146	1.9e-78	0.00613141	-0.38324	0.804074	2.55122	9.09086	1.14e-111	0	5.36625	1	0	5.52892	1	0.712755	6.39822	0.364109	0	5.93238	1
NM_001001590	NM_001001590	1.17027	0.550441	6.99e-05	1.19239	0.750802	2.57e-24	0.640788	-0.858037	1.29e-37	0.98593	0.269084	0.237167	0.736434	-0.150995	1	0	-1.08265	1	0	-0.919977	1	2.13826	1.1569	1	0	-0.51652	1
NM_131580	NM_131580	2.73181	0.531413	9.38e-05	1.87258	-0.0749912	0.425046	1.90628	-0.0872427	0.24825	1.66897	-0.232725	0.397694	3.07724	0.63584	1	2.55278	-0.000287784	1	0	-2.15969	1	1.06913	-0.890587	1	0	-1.75623	1
NM_213490	NM_213490	0.00570167	-1.87322	9.53e-05	0.0656097	2.95454	1.77e-77	0.000309298	-7.33193	8.25e-162	0.0134891	-0.621229	0.37228	2.39341	7.05567	7.59e-67	2.55278	6.46578	0.108723	0	4.2935	1	3.56377	7.05472	4.17e-06	0	4.69696	1
NM_213208	NM_213208	1.99844	0.530293	0.000107082	1.78683	0.445342	2.86e-09	1.2481	-0.489323	3.34e-13	1.13431	-0.34325	0.150534	1.73588	0.268143	1	0	-1.87251	1	0.773256	-0.709787	1	0.712755	-0.855782	1	0	-1.30638	1
NM_201101	NM_201101	0.215951	-0.679483	0.000130457	0.576784	1.13995	7.31e-49	0.259501	-0.887583	9.65e-35	0.365432	0.122489	0.764178	0.473422	0.529538	1	0.638196	1.20675	1	0	0.36921	1	0	-0.361798	1	1.3627	1.77288	1
NM_213075	NM_213075	0.0570167	0.962286	0.000153532	0.0444319	0.701714	2.77e-06	0.0182486	-1.60619	4.73e-33	0.116497	2.07423	4.83e-18	0.105205	2.02932	0.797755	0	3.62699	1	0	3.78967	1	0	3.05866	1	1.3627	5.19541	1
NM_213302	NM_213302	0.0962157	-0.778518	0.000159458	0.513666	3.37413	0	0.0358786	-3.44015	0	0.176584	0.145149	0.764178	0.0263012	-1.65582	1	0.638196	2.27296	1	0.773256	2.43563	1	2.13826	3.51422	0.702436	0	1.83864	1
NM_200653	NM_200653	0.0270829	-1.08297	0.000196145	0.142847	2.28812	5.79e-95	0.0197178	-2.6473	2.75e-121	0.176584	1.78544	6.16e-18	0.105205	1.18081	1	1.27639	4.37007	1	0.773256	3.9465	1	0	2.21422	1	0	3.34869	1
NM_001045308	NM_001045308	0.131851	0.715795	0.000198733	0.0460929	-1.05738	3.49e-17	0.0831239	-0.0527869	0.659213	0.242804	1.65283	2.31e-18	0.0526024	-0.132999	1	0	2.2091	1	0.773256	3.37263	1	0.356377	2.64162	1	1.3627	3.77609	1
NM_213204	NM_213204	2.34838	0.504483	0.00024169	2.18277	0.492418	2.58e-11	1.45958	-0.557896	3.92e-17	1.63095	-0.0659495	1	1.60437	-0.100523	1	3.19098	0.456645	1	2.31977	0.0342715	1	1.78189	-0.111689	1	0	-1.5624	1
NM_213432	NM_213432	0.000712709	-2.95816	0.000305583	0.037165	4.34192	8.19e-72	0.00108254	-4.55479	5.23e-62	0.0134891	0.525612	0.709868	0	1.30623	1	0	5.235	1	0	5.39768	1	0	4.66667	1	1.3627	6.80812	0.869145
NM_001003447	NM_001003447	1.161	0.502762	0.0003852	1.30721	0.908822	6.57e-36	0.637463	-0.935396	6.17e-45	0.803214	-0.0726638	1	1.23616	0.546016	1	0	-1.1142	1	0	-0.951522	1	1.06913	0.317727	1	1.3627	0.45202	1
NM_199987	NM_199987	0.210249	-0.637033	0.000459064	0.227558	-0.615004	6.52e-12	0.314247	-0.0675331	0.428107	1.12205	1.97434	1.57e-40	0.236711	-0.319279	1	1.27639	1.87095	1	0	0.448209	1	4.6329	3.52749	0.456637	1.3627	1.85189	1
NM_200964	NM_200964	0.0541659	-0.845647	0.000479746	0.0527369	-1.04171	5.6e-18	0.107713	0.561774	2.79e-08	0.225636	1.33352	1.34e-11	0	-1.89964	1	0	2.02913	1	0	2.19181	1	0	1.4608	1	2.72541	4.18174	1
NM_001013469	NM_001013469	0.017105	-1.18622	0.0006761	0.0475463	0.402253	0.00650054	0.0367292	-0.217577	0.121295	0.0588615	0.658317	0.0702833	0	-0.603911	1	0	3.32486	1	0	3.48754	1	0	2.75653	1	1.3627	4.89285	1
NM_200047	NM_200047	1.74756	0.472421	0.000799249	2.12858	1.04888	4.93e-50	0.929209	-1.07578	9.2e-62	1.36485	0.0804702	0.932525	1.15725	-0.165806	1	1.27639	-0.146265	1	0	-1.56867	1	1.42551	0.0224782	1	0	-1.16521	1
NM_131444	NM_131444	1.03913	0.484534	0.000823335	1.05702	0.656858	1.4e-18	0.615735	-0.746783	1.86e-28	0.895185	0.240455	0.311787	0.920543	0.273686	1	0.638196	0.0293216	1	0	-0.808099	1	0	-1.53911	1	0	-0.404642	1
NM_201214	NM_201214	0.0306465	-0.963241	0.000823729	0.14866	2.28527	3.6e-97	0.0283008	-2.01847	5.45e-78	0.0625403	0.114969	1	0.0263012	-0.203633	1	0	2.72392	1	0	2.88659	1	0.356377	3.15681	1	1.3627	4.29127	1
NM_131857	NM_131857	0.0128288	-1.27639	0.00105058	0.00415251	-3.19819	2.35e-39	0.0434564	2.22338	2.41e-37	0.0318833	0.0766272	1	0	-0.294906	1	0	3.63387	1	0	3.79654	1	0	3.06554	1	1.3627	5.2023	1
NM_001017599	NM_001017599	0.0769725	-0.730486	0.00116699	0.261401	1.67354	2.31e-88	0.0794123	-1.39303	2.11e-69	0.122628	-0.0182503	1	0.131506	0.296965	1	1.27639	3.22401	1	0	1.80057	1	1.06913	3.07129	1	0	2.20403	1
NM_201052	NM_201052	1.58079	0.461414	0.00128257	1.66827	0.705709	3.07e-22	0.944055	-0.766263	3.86e-31	1.31948	0.170396	0.54871	0.946844	-0.313781	1	0	-1.59666	1	0.773256	-0.433929	1	0.712755	-0.579913	1	0	-1.03053	1
NM_214793	NM_214793	1.80672	0.459077	0.00129388	2.0283	0.840022	1.01e-31	1.05045	-0.849441	1.91e-38	1.23487	-0.132419	0.762146	2.2619	0.72734	1	0.638196	-0.79138	1	0	-1.62876	1	0.712755	-0.774698	1	0	-1.2253	1
NM_199275	NM_199275	0.0456134	-0.947993	0.00129388	0.0481692	-1.02335	4.8e-13	0.105935	1.07606	1.17e-18	0.0649929	-0.397975	0.428618	0.105205	0.571774	1	0	2.17527	1	1.54651	3.92458	1	0	1.60694	1	0	2.7414	1
NM_001164241	NM_001164241	0.00356354	-1.89615	0.00146199	0.0211778	0.707301	0.000715665	0.0141504	-0.228302	0.31043	0.00981025	-0.469472	0.635027	0	0.766095	1	1.27639	6.28945	0.302387	0	4.85754	1	0	4.12654	1	0	5.261	1
NM_212784	NM_212784	1.45107	0.457232	0.00156142	1.48743	0.636734	5.13e-18	0.898975	-0.662522	3.06e-23	1.02885	-0.078985	1	0.920543	-0.233505	1	0	-1.47698	1	0	-1.31431	1	0	-2.04532	1	0	-0.910854	1
NM_131336	NM_131336	0.03421	-0.883358	0.0019502	0.167139	2.52743	4.55e-122	0.00433017	-5.25308	3.8e-304	0.405899	3.09277	3.56e-80	0.0263012	-0.282215	1	0	2.6454	1	0	2.80807	1	0	2.07707	1	5.45082	5.5381	0.231759
NM_001002638	NM_001002638	0.00213813	-2.12964	0.00255637	0.00373726	-1.8562	1.99e-09	0.0160835	2.08325	2.96e-15	0.00367884	-1.30262	0.144961	0	1.1232	1	0	5.05197	1	1.54651	6.81194	0.33403	0	4.48364	1	0	5.6181	1
NM_001001593	NM_001001593	1.00207	0.444336	0.00303839	1.1544	0.877117	9.24e-33	0.585115	-0.864638	1.09e-37	0.676907	-0.163129	0.709334	0.631229	-0.237447	1	0.638196	0.0452736	1	0	-0.792148	1	0	-1.52316	1	0	-0.388691	1
NM_201060	NM_201060	1.58863	0.428582	0.00349095	1.77915	0.791398	5.17e-28	0.958902	-0.795967	1.14e-33	1.14903	-0.0762637	1	1.34136	0.141136	1	0	-1.63357	1	0.773256	-0.470841	1	0	-2.20191	1	0	-1.06744	1
NM_201584	NM_201584	1.46105	0.434185	0.0035305	1.47892	0.578804	8.94e-15	0.934544	-0.607689	2.1e-19	1.06319	-0.0617907	1	0.946844	-0.224743	1	0	-1.50777	1	0.773256	-0.345028	1	1.06913	-0.075905	1	2.72541	0.643457	1
NM_213024	NM_213024	0.288647	0.491682	0.00378436	0.27718	0.540785	9.3e-10	0.177924	-0.615681	7.93e-15	0.202336	-0.0593505	1	0.578627	1.48367	0.339386	0	0.881366	1	0	1.04404	1	1.06913	2.31406	1	0	1.4475	1
NM_001100436	NM_001100436	1.9963	0.424394	0.00387484	2.45019	0.995502	1.15e-44	1.1325	-0.981094	4.64e-51	1.44333	-0.0809821	0.983819	1.10465	-0.467322	1	1.27639	-0.381744	1	1.54651	-0.219071	1	0.712755	-0.950078	1	0	-1.40067	1
NM_212977	NM_212977	0.0463261	-0.765451	0.00399797	0.184787	2.08602	1.15e-94	0.0411367	-1.80558	1.03e-74	0.0735769	-0.0569351	1	0.0789037	0.402594	1	0	2.32858	1	0	2.49125	1	0	1.76024	1	1.3627	3.89564	1
NM_198368	NM_198368	0.0149669	-1.09531	0.00607431	0.064364	1.55449	5.1e-28	0.0210323	-1.31562	7.73e-22	0.0465987	0.597588	0.164823	0	-0.331202	1	0	3.59757	1	0	3.76025	1	0	3.02924	1	2.72541	5.75315	0.515935
NM_199585	NM_199585	0.129713	-0.569737	0.00628932	0.210533	0.210061	0.0324008	0.187589	-0.0294037	0.785596	0.171679	-0.135604	0.883011	0.394518	1.12051	1	0	1.04356	1	0	1.20623	1	1.42551	2.79868	1	0	1.60969	1
NM_200040	NM_200040	0.0078398	2.0279	0.00653917	0.00124576	-0.994652	0.111737	0.00216509	-0.470671	0.390235	0.00367884	1.00077	0.782059	0	3.35586	1	0	7.28463	1	0	7.44731	1	0	6.7163	1	1.3627	8.87991	0.411794
NM_001100032	NM_001100032	0.204547	0.498991	0.00844904	0.0427709	-2.09099	4.23e-66	0.150937	0.0454473	0.685977	0.633987	2.30129	1.98e-51	0.420819	1.54996	0.392042	0	1.38353	1	0	1.5462	1	3.2074	4.14147	0.330433	0	1.94966	1
NM_200591	NM_200591	0.0114033	-1.13256	0.00973728	0.0191016	-0.510775	0.00778446	0.0292287	0.652439	6.78e-05	0.0245256	0.0110389	1	0.0526024	1.59599	1	0	3.93414	1	0	4.09681	1	0	3.3658	1	1.3627	5.5031	1
NM_001126433	NM_001126433	0.0277956	-0.826245	0.00999035	0.105059	1.75757	6.64e-51	0.0256717	-1.82746	1.83e-57	0.110365	1.26711	3.15e-07	0.157807	1.88077	0.58859	1.27639	4.58124	0.982499	0.773256	4.15747	1	0.712755	4.0129	1	0	3.55946	1
NM_173263	NM_173263	0.826029	0.405048	0.0102408	0.9366	0.785225	1.11e-25	0.501372	-0.824256	1.46e-33	0.681812	0.100645	0.822388	1.42027	1.14672	0.618345	1.27639	0.873207	1	0	-0.549308	1	1.06913	0.720024	1	0	-0.145851	1
NM_200852	NM_200852	1.60359	0.389784	0.0102408	1.94628	0.918429	7.09e-38	0.956814	-0.900587	4.79e-43	1.19072	-0.0735774	1	1.23616	-0.0234616	1	1.27639	-0.0972844	1	0.773256	-0.519631	1	0.356377	-1.25064	1	0	-1.11623	1
NM_200023	NM_200023	0.233768	-0.487377	0.0117216	0.56578	1.21046	4.82e-55	0.245196	-0.913119	1.43e-36	0.21092	-0.624032	0.0122026	1.15725	1.84839	0.0415239	0	0.275421	1	0	0.438094	1	0	-0.292913	1	0	0.841551	1
NM_213039	NM_213039	0.00926521	-1.18198	0.013152	0.00809741	-1.64636	3.87e-13	0.0267543	1.11014	7.2e-10	0.0355622	0.800472	0.0813907	0.0263012	1.24149	1	0	4.16694	1	0.773256	5.33294	1	0.356377	4.60193	1	4.08811	6.74308	0.152645
NM_201146	NM_201146	1.75469	0.374497	0.0158164	1.73326	0.448873	2.27e-09	1.22366	-0.44791	3.49e-11	1.1478	-0.277666	0.285253	1.70958	0.292879	1	0.638196	-0.826085	1	0.773256	-0.663411	1	1.42551	-0.0723338	1	0	-1.26001	1
NM_001281721	NM_001281721	0.221652	-0.471328	0.0173034	0.54834	1.29225	1.93e-62	0.218674	-1.0542	3.65e-48	0.312702	0.0562609	1	0.131506	-0.975416	1	1.91459	2.36792	1	0	0.529875	1	0	-0.201132	1	0	0.933332	1
NM_200909	NM_200909	0.00712709	-1.25517	0.0179265	0.0566818	3.34607	8.22e-80	0.00340228	-3.67199	8.97e-80	0.0331096	0.992027	0.031098	0	0.515899	1	0	4.44467	1	2.31977	6.61949	0.186274	0	3.87634	1	0	5.0108	1
NM_198143	NM_198143	1.74542	0.365373	0.0182593	2.17363	0.942369	2.67e-40	1.0445	-0.935898	6.42e-47	1.41513	0.0352229	1	1.97259	0.496256	1	0	-1.82682	1	0	-1.66414	1	0	-2.39515	1	0	-1.26068	1
NM_199793	NM_199793	0.00855251	-1.16741	0.0230534	0.00872028	-1.39609	2.59e-09	0.0252078	1.2941	2.76e-11	0.00981025	-0.88574	0.211043	0.131506	2.96263	0.153009	1.27639	5.88046	0.451048	1.54651	6.04313	0.48468	0.356377	4.72353	1	0	4.85438	1
NM_001305556	NM_001305556	0.00641438	-1.25351	0.0257764	0.0236693	0.781816	9.08e-05	0.0134545	-0.656414	0.000389204	0.030657	1.02698	0.029092	0	0.655419	1	0	4.58419	1	1.54651	6.34074	0.384203	0	4.01586	1	0	5.15032	1
NM_001044819	NM_001044819	0.000712709	-2.20239	0.0260601	0.00311439	-1.09746	0.00429039	0.00711386	0.715742	0.0277565	0.0159417	1.58135	0.0136761	0	2.0572	1	0	5.98598	1	0	6.14865	1	0	5.41764	1	1.3627	7.56388	0.652077
NM_001145579	NM_001145579	0.00641438	-1.27616	0.0260903	0.0369574	1.89331	1.16e-24	0.0100522	-1.47965	4.1e-16	0.0134891	-0.177091	1	0	0.633393	1	0	4.56217	1	0	4.72484	1	0	3.99383	1	1.3627	6.13268	1
NM_199773	NM_199773	0.0969284	-0.525667	0.0264222	0.0429785	-1.95445	3.3e-58	0.160758	0.762978	2.59e-16	0.394863	1.6452	4.99e-22	0	-2.4255	1	0	1.50327	1	3.86628	4.25354	0.545271	0	0.93494	1	0	2.0694	1
NM_001305613	NM_001305613	0	-2.73109	0.0287614	0.00892791	1.625	2.29e-06	0	-7.32865	1.36e-37	0.00245256	-0.285943	0.940643	1.05205	8.7723	1.25e-54	0.638196	7.48555	0.667642	0	6.63173	1	0.356377	6.91721	0.941418	0	7.03519	1
NM_001159528	NM_001159528	1.26435	0.353824	0.0291632	1.39338	0.652275	1.79e-18	0.84044	-0.646342	1.12e-21	0.939331	-0.106591	0.938649	1.47287	0.535761	1	1.27639	0.212742	1	0.773256	-0.209618	1	1.06913	0.0595173	1	0	-0.806233	1
NM_214815	NM_214815	0.0206686	-0.811849	0.0298096	0.0429785	0.335497	0.0327851	0.0346414	-0.18277	0.214033	0.0441461	0.332271	0.571519	0.105205	1.82379	0.981659	0	3.42268	1	0.773256	4.58734	1	0	2.85434	1	1.3627	4.99079	1
NM_173232	NM_173232	1.55941	0.341781	0.0335836	1.81444	0.754545	1.97e-25	1.01419	-0.736603	7.01e-29	1.20543	-0.0587519	1	1.28876	0.0320854	1	0.638196	-0.68576	1	0	-1.52314	1	1.42551	0.0680068	1	0	-1.11969	1
NM_001076732	NM_001076732	1.2116	0.345061	0.0335946	1.51878	0.927497	8.55e-38	0.74363	-0.900969	3.88e-42	0.956499	-0.0238189	1	0.86794	-0.15778	1	0	-1.31892	1	1.54651	0.428866	1	0.356377	-0.887178	1	0	-0.752788	1
NM_213223	NM_213223	0.0612929	-0.565114	0.0337166	0.26493	2.96474	1.93e-202	0.00734583	-5.01303	0	0.407125	2.42299	9.43e-50	0	-1.80764	1	0	2.12113	1	0.773256	3.28461	1	0	1.5528	1	1.3627	3.68807	1
NM_213144	NM_213144	0.017105	-0.849387	0.0343458	0.0712156	1.96475	3.39e-46	0.0167021	-1.76945	4.8e-39	0.0441461	0.57252	0.190281	0	-0.278734	1	0	3.65004	1	0	3.81271	1	0	3.08171	1	1.3627	5.2185	1
NM_001077291	NM_001077291	0.000712709	-2.19052	0.0365883	0.00519064	-0.242048	0.583303	0.00711386	0.763048	0.0171888	0.00245256	-0.766569	0.539304	0	2.06898	1	0	5.99775	1	0	6.16043	1	0	5.42942	1	1.3627	7.57576	0.652077
NM_173235	NM_173235	1.32778	0.33669	0.0389455	1.55429	0.760654	1.2e-25	0.863792	-0.745661	2.36e-29	1.06196	-0.0123051	1	0.920543	-0.215076	1	1.27639	0.126512	1	0	-1.29591	1	0.712755	-0.441822	1	0	-0.892455	1
NM_001305661	NM_001305661	0.0413371	0.692124	0.0395254	0.0818046	3.07368	5.97e-97	0.00146917	-5.57796	1.26e-167	0.0833871	1.77514	7.43e-11	0.0263012	0.92023	1	0	3.84634	1	0	4.00901	1	0	3.27801	1	1.3627	5.41514	1
NM_001077153	NM_001077153	0.0413371	-0.617832	0.0411087	0.0894867	0.720569	5.27e-10	0.0543592	-0.526133	1.31e-06	0.078482	0.35614	0.348399	0	-1.2972	1	0	2.63157	1	0	2.79425	1	0	2.06324	1	1.3627	4.19885	1
NM_001003432	NM_001003432	1.26149	0.330645	0.0439919	1.77126	1.17693	2.81e-62	0.713087	-1.15108	2.03e-69	1.05951	0.0554858	0.998979	1.15725	0.175923	1	0.638196	-0.390194	1	0	-1.22759	1	0.712755	-0.373495	1	0	-0.824134	1
NM_131310	NM_131310	1.63567	0.324523	0.0455882	3.10587	2.01982	1.32e-197	0.580166	-2.21653	6.89e-263	2.10185	0.696537	2.71e-05	2.68272	0.992838	0.74864	3.82917	1.03725	1	4.63953	1.19992	1	2.13826	0.468915	1	5.45082	1.11784	1
NM_200275	NM_200275	0.00427625	-1.29085	0.0515716	0.0172329	0.820924	0.000450997	0.00858302	-0.992603	2.19e-06	0.0380147	1.89715	1.43e-06	0	1.13553	1	0	5.0643	1	0	5.22698	1	0	4.49597	1	1.3627	6.63664	0.933607
NM_213644	NM_213644	1.54587	0.319344	0.056113	1.64128	0.526506	1.36e-12	1.10319	-0.487632	4.48e-13	1.01904	-0.318085	0.229892	1.10465	-0.193839	1	0.638196	-0.693677	1	0.773256	-0.531003	1	0.712755	-0.676991	1	0	-1.1276	1
NM_131034	NM_131034	0.012116	-0.902631	0.0568649	0.0375803	1.02567	4.23e-10	0.0184032	-0.782135	5.55e-07	0.0257519	0.226888	0.935097	0.0526024	1.73605	1	1.27639	5.66483	0.45739	0.773256	5.23941	1	0	3.50529	1	0	4.63975	1
NM_001024429	NM_001024429	0.204547	-0.403799	0.0617112	0.554984	1.66283	2.59e-105	0.165552	-1.44653	2.49e-90	0.247709	-0.105453	0.966553	0.683832	1.37983	0.394645	1.27639	2.13218	1	1.54651	2.29485	1	0.712755	1.56385	1	1.3627	2.11308	1
NM_200750	NM_200750	1.78248	0.3112	0.0634366	2.24879	0.893254	5.68e-36	1.13799	-0.848786	1.85e-38	1.37343	-0.0927632	0.938039	1.44657	-0.0252761	1	1.27639	-0.321513	1	0	-1.7439	1	0.356377	-1.47486	1	0	-1.34044	1
NM_131509	NM_131509	19.127	-0.34418	0.0652527	0.741016	-5.39787	0	34.1531	2.72003	2.17e-272	7.64464	-1.68735	1.05e-16	1.34136	-4.1675	0.10232	1.91459	-3.93931	1	0	-5.77664	1	1.06913	-4.50764	1	0	-5.37319	1
NM_205644	NM_205644	0.00570167	-1.15158	0.0671643	0.0531522	5.57559	9.06e-118	0	-8.96198	1.73e-110	0.00735769	-0.697982	0.429978	0	0.906958	1	1.27639	6.4313	0.289247	0	4.99841	1	0	4.2674	1	0	5.40186	1
NM_001166155	NM_001166155	0.00285083	-1.41733	0.0749681	0.0282371	3.2636	1.63e-42	0.00201044	-3.39046	1.27e-39	0.0159417	0.970397	0.206757	0	1.49987	1	0	5.42864	1	0	5.59132	1	0	4.86031	1	1.3627	7.00277	0.804039
NR_029421	NR_029421	0.186017	-0.448904	0.0776667	0.581767	2.00755	1.57e-129	0.0252078	-4.70682	0	1.9645	3.47102	8.32e-150	0.236711	0.036241	1	0	0.640489	1	0	0.803162	1	0	0.072155	1	0	1.20662	1
NM_001077355	NM_001077355	0.12116	-0.422235	0.0852073	0.304172	1.40857	3.56e-65	0.105161	-1.30974	8.47e-65	0.23422	0.581901	0.00984647	0.420819	1.44739	0.483228	1.27639	2.86734	1	0.773256	2.4446	1	0.356377	1.7136	1	0	1.84761	1
NM_173250	NM_173250	0.0406244	-0.555782	0.0869792	0.151152	2.32485	7.37e-101	0.0260584	-2.19966	2.55e-91	0.0723506	0.322699	0.432567	0.105205	1.11341	1	0	2.71539	1	0	2.87806	1	0	2.14705	1	1.3627	4.28273	1
NM_214724	NM_214724	0.00570167	1.65034	0.0889144	0.00290676	0.564315	0.402596	0.00108254	-1.96233	1.96e-05	0.00981025	2.47736	0.00413246	0	3.47615	1	0	7.40493	1	0	7.5676	1	0	6.83659	1	1.3627	9.00277	0.408156
NM_001111168	NM_001111168	0.00926521	-0.911384	0.103904	0.0244998	0.621505	0.00142415	0.0169341	-0.247732	0.209164	0.0110365	-0.586237	0.471379	0.0263012	1.50386	1	0	4.42864	1	0	4.59132	1	0	3.86031	1	1.3627	5.99877	1
NM_001001819	NM_001001819	1.3349	0.289565	0.104823	1.43988	0.51994	3.82e-12	0.965242	-0.506832	7.21e-14	1.06319	-0.0634828	1	0.841639	-0.391691	1	0.638196	-0.509327	1	0	-1.34672	1	0.712755	-0.492634	1	0	-0.943262	1
NM_153659	NM_153659	0.0620057	-0.474893	0.105113	0.0469234	-1.04936	4.02e-17	0.10114	0.841173	1.45e-15	0.0981025	0.226324	0.603555	0.0789037	0.264159	1	0.638196	3.19124	1	1.54651	3.93972	1	0	1.62206	1	0	2.75653	1
NM_207167	NM_207167	0.00285083	-2.13955	0.10835	0.0529446	4.29987	4.48e-33	0.000463947	-6.24177	1.24e-43	0.0220731	0.684346	0.503249	0	0.790262	1	7.65835	8.47918	0.108723	0	4.88171	1	0	4.1507	1	0	5.28517	1
NM_200502	NM_200502	1.6713	0.282223	0.110717	2.08602	0.827036	7.38e-31	1.12043	-0.758878	6.34e-31	1.21524	-0.206996	0.479919	0.999446	-0.481619	1	0.638196	-0.84016	1	0	-1.67754	1	0.356377	-1.40849	1	0	-1.27408	1
NM_001002079	NM_001002079	1.47958	0.279496	0.118199	1.72122	0.667553	4.22e-20	1.02965	-0.650039	8.55e-23	1.26062	0.0280838	1	1.05205	-0.235891	1	1.91459	0.333174	1	0	-1.50433	1	0.712755	-0.650256	1	0	-1.10087	1
NM_001005589	NM_001005589	1.2729	0.280038	0.119751	1.69962	0.978604	8.02e-43	0.801392	-0.94553	4.12e-47	1.10611	0.0583674	1	1.28876	0.268871	1	1.91459	0.550669	1	0	-1.28686	1	0.356377	-1.0178	1	0	-0.883404	1
NM_001080200	NM_001080200	0.0249448	-0.6194	0.123229	0.0786902	1.62365	8.82e-37	0.0226561	-1.56133	3.31e-36	0.0723506	0.992608	0.00100482	0	-0.585247	1	0	3.34353	1	0	3.5062	1	0	2.77519	1	1.3627	4.91154	1
NM_213122	NM_213122	0.00855251	-0.906607	0.127064	0.0452624	2.56185	1.67e-47	0.00139184	-4.92963	9.71e-102	0.104234	3.01584	3.31e-31	0	0.611698	1	0	4.54047	1	0	4.70315	1	0	3.97214	1	1.3627	6.11092	1
NM_001030178	NM_001030178	0.03421	0.59151	0.136281	0.0531522	1.86215	4.74e-34	0.0047168	-3.62238	3.55e-100	0.129986	2.75379	8.86e-32	0.131506	2.69593	0.209436	0	4.02461	1	0	4.18728	1	0.356377	4.45929	1	1.3627	5.59375	1
NM_199618	NM_199618	0.0142542	-0.824782	0.145206	0.00207626	-3.85756	2.43e-32	0.0364199	2.6211	3.03e-31	0.0122628	-0.959624	0.175051	0	-0.00309987	1	0	3.92567	1	0	4.08835	1	0	3.35734	1	1.3627	5.49462	1
NM_001037113	NM_001037113	1.07263	0.273448	0.148173	1.26423	0.687345	3.06e-20	0.749197	-0.651041	9.7e-22	0.833871	-0.114863	0.898598	1.34136	0.567013	1	0	-1.20874	1	0	-1.04607	1	1.42551	0.545173	1	0	-0.642611	1
NM_131286	NM_131286	0.00142542	-1.70906	0.148173	0.0180634	2.625	7.34e-17	0.00154649	-3.28426	1.54e-22	0.00735769	0.385434	1	0.341916	5.91225	1.22e-06	0	5.8841	1	0	6.04677	1	1.06913	7.34893	0.200345	0	6.45023	1
NM_200028	NM_200028	0.972847	0.2692	0.161174	1.26589	0.90245	1.02e-34	0.637927	-0.849326	2.05e-36	0.786046	-0.0610005	1	0.841639	0.0465769	1	0	-1.07186	1	0	-0.909189	1	0.712755	-0.0550577	1	0	-0.505732	1
NM_200845	NM_200845	0.676361	0.277636	0.165069	0.786694	0.663719	1.25e-17	0.477866	-0.607633	9.08e-18	0.474571	-0.263239	0.403438	0.683832	0.289291	1	0.638196	0.459993	1	0	-0.377461	1	1.06913	0.891914	1	0	0.0259962	1
NM_199854	NM_199854	0.00356354	-1.12132	0.177665	0.0151567	1.15263	4.82e-06	0.00672723	-0.917584	0.000131182	0.0134891	0.756618	0.43876	0	1.52398	1	0	5.45276	1	0	5.61543	1	0	4.88442	1	1.3627	7.02701	0.804039
NM_001002069	NM_001002069	1.20163	-0.277577	0.18379	1.65436	0.271856	0.000558512	1.41427	-0.0683386	0.39323	0.982251	-0.569703	0.0101822	0.973145	-0.563732	1	0.638196	-0.88469	1	0	-1.72207	1	1.78189	0.132139	1	0	-1.31861	1
NM_131263	NM_131263	2.77671	0.245081	0.194573	2.88475	0.38426	2.3e-07	2.13965	-0.386731	6.4e-09	2.33607	-0.0241683	1	2.68272	0.154377	1	2.55278	-0.284402	1	0	-2.44378	1	1.06913	-1.17469	1	1.3627	-1.04029	1
NM_173233	NM_173233	1.38836	0.249329	0.196571	1.91722	1.01194	6.3e-46	0.895882	-0.931005	9.19e-46	1.07054	-0.15034	0.735756	0.946844	-0.320018	1	0	-1.60289	1	0	-1.44022	1	0.712755	-0.586141	1	0	-1.03676	1
NM_213113	NM_213113	1.78462	0.245233	0.199949	2.29198	0.838468	5e-32	1.22227	-0.765167	9.91e-32	1.37466	-0.156018	0.661629	1.05205	-0.538071	1	0	-1.96874	1	1.54651	-0.221011	1	0.356377	-1.53703	1	0	-1.40261	1
NM_001077325	NM_001077325	0.0114033	-0.71167	0.212839	0.00352964	-2.69621	4.66e-22	0.0248212	1.4617	8.35e-14	0.0282045	0.640476	0.263566	0.105205	2.748	0.331069	0	4.33978	1	0	4.50245	1	1.06913	5.78273	0.225906	0	4.90591	1
NM_001017636	NM_001017636	0.0163923	-0.632137	0.215001	0.0442243	1.15572	7.51e-14	0.0185579	-1.06486	3.2e-13	0.0429198	0.815391	0.0452312	0.0526024	1.57905	1	0	3.91726	1	0	4.07994	1	0.356377	4.35173	1	1.3627	5.48619	1
NM_200713	NM_200713	1.67558	0.242392	0.215698	1.83022	0.483723	7.49e-11	1.27013	-0.44911	2.41e-11	1.29495	-0.153716	0.677711	1.28876	-0.162878	1	0.638196	-0.880374	1	0	-1.71775	1	1.06913	-0.448607	1	1.3627	-0.314243	1
NM_205663	NM_205663	0.00213813	-1.27166	0.215795	0.0184787	2.75696	5.53e-24	0.000309298	-5.53598	1.56e-47	0.0404673	3.02811	3.72e-14	0	1.96629	1	0	5.89507	1	0	6.05774	1	0	5.32673	1	1.3627	7.47225	0.654353
NM_213352	NM_213352	0.0106906	-0.933434	0.216385	0.0228388	0.175716	0.543108	0.01763	-0.614979	0.00409806	0.0159417	-0.306171	0.986409	1.34136	6.17268	1.78e-15	0	4.21424	1	0	4.37692	1	0.712755	5.23776	0.908964	0	4.78037	1
NM_001002609	NM_001002609	0.0449006	-0.447829	0.217074	0.109419	1.26511	1.5e-29	0.0446936	-1.01823	1.61e-21	0.0576352	-0.0556654	1	0.0789037	0.750602	1	0	2.67582	1	0	2.8385	1	0	2.10749	1	1.3627	4.24314	1
NM_001199720	NM_001199720	0.0192431	0.696495	0.231921	0.032182	2.28462	1.52e-30	0.0044075	-2.64786	1.62e-37	0.0171679	0.543387	0.573967	0	0.999715	1	0	4.92849	1	1.54651	6.68744	0.355298	0	4.36016	1	0	5.49462	1
NM_001076706	NM_001076706	0.000712709	-1.55706	0.235594	0.0107965	2.63046	4.43e-14	0	-7.173	7.94e-34	0.00367884	0.307432	1	0.499723	7.41475	1.62e-23	0	6.62471	1	0	6.78738	1	1.06913	8.11223	0.00876804	0	7.19084	1
NM_001083841	NM_001083841	0.000712709	-1.55706	0.235594	0.00581352	0.842981	0.0478921	0.00293833	-0.94137	0.00950626	0.00735769	1.17289	0.362296	0.105205	5.09282	0.00311796	0	6.62471	1	0	6.78738	1	0	6.05638	1	1.3627	8.20922	0.501451
NM_001007339	NM_001007339	0.000712709	-1.57544	0.236918	0.0105889	2.49988	5.03e-13	0.00139184	-2.57549	5.18e-13	0.00858397	1.36553	0.157489	0	2.67779	1	1.27639	8.22805	0.139751	0	6.76924	1	0	6.03823	1	0	7.17269	1
NM_001002866	NM_001002866	1.21944	0.23769	0.237386	1.503	0.735627	5.28e-24	0.867195	-0.665656	1.52e-23	0.9332	-0.172633	0.655349	0.65753	-0.65313	1	0.638196	-0.426448	1	0	-1.26384	1	0.712755	-0.409751	1	0	-0.860387	1
NM_001039817	NM_001039817	0.00285083	1.96281	0.238424	0.00207626	1.65742	0.0289284	7.73e-05	-4.19115	1.35e-07	0.00367884	2.38543	0.161317	0	4.6074	1	0	8.53617	1	0.773256	9.76924	0.373831	0	7.96784	1	1.3627	10.1727	0.276482
NM_001082805	NM_001082805	0.0114033	-0.688019	0.242676	0.0191016	0.0316767	1	0.0180939	-0.172613	0.41073	0.0404673	1.20819	0.00211218	0.0526024	2.02626	1	0	4.36244	1	0	4.52511	1	0	3.7941	1	1.3627	5.93238	1
NM_200752	NM_200752	1.92146	0.230713	0.24852	2.73049	1.05213	7.38e-51	1.24369	-0.95539	2.98e-49	1.42739	-0.224085	0.421966	1.47287	-0.182069	1	2.55278	0.233479	1	0	-1.92595	1	1.06913	-0.656826	1	0	-1.52249	1
NM_001309518	NM_001309518	0.00427625	-0.980001	0.252592	0.0257456	2.60084	6.69e-30	0.00231974	-3.22791	1.37e-38	0.0294307	1.83289	4.45e-05	0.0263012	2.44513	1	0	5.36625	1	0	5.52892	1	0	4.79791	1	4.08811	7.95546	0.0366098
NM_001080651	NM_001080651	0.0128288	0.965044	0.255002	0.00373726	-1.10587	0.00751923	0.00634061	-0.516549	0.125364	0.0331096	2.45582	6.85e-06	0	1.80004	1	0	5.72882	1	0	5.89149	1	0	5.16048	1	1.3627	7.3048	0.652077
NM_001040052	NM_001040052	1.51237	0.234363	0.25789	1.87445	0.743425	8.79e-24	1.06491	-0.702395	2.36e-25	1.31212	0.0121362	1	1.10465	-0.240189	1	1.91459	0.260159	1	0	-1.57733	1	1.06913	-0.308175	1	0	-1.17388	1
NM_201061	NM_201061	1.65705	0.227998	0.259349	2.26624	0.957514	1.78e-41	1.0987	-0.892185	1.63e-42	1.39919	-0.0347524	1	1.28876	-0.160055	1	0.638196	-0.877556	1	3.09302	0.607196	1	0.712755	-0.860877	1	0	-1.31148	1
NM_200026	NM_200026	1.69767	0.226396	0.264974	2.53656	1.16722	2.37e-62	1.05208	-1.08233	1.65e-62	1.35995	-0.115281	0.836421	1.49917	0.0180002	1	1.27639	-0.328947	1	0	-1.75133	1	1.42551	-0.160217	1	1.3627	-0.347828	1
NM_131397	NM_131397	0.183166	-0.297632	0.265896	0.128936	-0.968319	4.46e-23	0.231123	0.154128	0.0871254	0.710017	1.81306	8.07e-33	0.184109	-0.120847	1	0.638196	1.80599	1	0	0.968335	1	1.78189	2.82391	1	0	1.37179	1
NM_001007187	NM_001007187	0.0142542	-0.614048	0.279696	0.0396565	1.24803	1.68e-14	0.0167021	-0.953159	1.06e-09	0.0196205	-0.105371	1	0.0263012	1.20205	1	0	4.12759	1	0	4.29026	1	0	3.55926	1	1.3627	5.69696	1
NM_001309644	NM_001309644	0.356354	-0.263896	0.293445	1.1654	2.63044	0	0.157665	-2.52637	4.69e-306	0.385052	-0.139609	0.81683	0.105205	-1.72633	1	1.27639	1.46514	1	0	0.042506	1	0	-0.688501	1	0	0.445963	1
NM_131826	NM_131826	0.00427625	-0.898929	0.297808	0.0143262	1.00535	8.39e-05	0.00386623	-2.20802	1.55e-20	0.0625403	3.2558	4.85e-23	0	1.5159	1	0	5.44467	1	0.773256	6.61543	0.874501	0	4.87634	1	1.3627	7.01889	0.804039
NM_181559	NM_181559	0.000712709	-1.48111	0.303816	0.0103813	2.68599	6.09e-14	0.000231974	-5.03915	9.73e-27	0.0183942	2.64847	9.11e-06	0.0789037	4.82979	0.0333202	0.638196	7.71904	0.626164	0	6.86234	1	0	6.13134	1	1.3627	8.28517	0.489493
NM_001045073	NM_001045073	0.140404	0.296329	0.305927	0.0656097	-1.01295	1.02e-17	0.0953412	-0.704693	3.08e-16	0.69898	2.92807	3.45e-83	0	-2.18887	1	3.82917	4.55097	0.311809	3.09302	4.22698	0.636829	2.49464	4.1759	0.399636	0	2.30603	1
NM_131728	NM_131728	0.00213813	-1.07901	0.312169	0.0118347	1.65742	3.3e-08	0.000154649	-6.10444	1.34e-44	0.0625403	4.2558	2.42e-33	0	2.15423	1	0	6.083	1	0	6.24567	1	0	5.51467	1	1.3627	7.66173	0.652077
NM_200020	NM_200020	0.109044	-0.309791	0.313192	0.108588	-0.385968	0.000344924	0.112662	-0.619189	4.52e-15	0.668323	2.58607	4.41e-69	0.0263012	-1.38938	1	0	1.53886	1	0	1.70153	1	1.06913	2.97214	1	0	2.10499	1
NM_212591	NM_212591	0.00570167	-0.82283	0.31334	0.0242922	1.86764	4.58e-18	0.00634061	-1.59221	6.36e-14	0.0122628	0.307432	0.966903	0	1.22493	1	0	5.1537	1	0	5.31638	1	0	4.58537	1	1.3627	6.72644	0.888208
NM_200878	NM_200878	0.00142542	2.72834	0.336132	0.000622877	1.3355	0.483874	7.73e-05	-2.67658	0.0174894	0	1.55536	1	0	5.99972	1	0	9.92849	1	0	10.0912	1	0	9.36016	1	1.3627	11.6873	0.200204
NM_205569	NM_205569	0.290785	-0.25391	0.347617	0.188524	-1.0565	1.43e-30	0.377885	0.430885	6.61e-08	0.813024	1.33025	2.18e-17	0.0526024	-2.16142	1	0	0.181975	1	0	0.344649	1	0.356377	0.613851	1	2.72541	2.33349	1
NM_199949	NM_199949	0.726963	0.20989	0.3549	1.06159	1.08455	1.16e-50	0.471602	-0.987461	3.11e-49	0.5739	-0.151926	0.758046	0.420819	-0.545817	1	1.91459	1.29402	1	0	-0.543648	1	0	-1.27466	1	0	-0.140191	1
NM_201454	NM_201454	0.0890886	-0.308397	0.357231	0.0782749	-0.606881	6.91e-08	0.12109	0.452247	3.55e-06	0.141022	0.39236	0.17852	0.131506	0.489281	1	0.638196	2.83046	1	1.54651	3.57875	1	0.356377	2.26212	1	0	2.39593	1
NM_001004294	NM_001004294	0.00498896	1.23649	0.367609	0.00581352	1.93044	1.23e-05	0.000309298	-4.13226	3.66e-16	0.0122628	2.62247	0.000518839	0	3.29928	1	0	7.22805	1	0	7.39072	1	0	6.65972	1	2.72541	9.43573	0.0452019
NM_001110121	NM_001110121	1.73046	0.200218	0.368319	2.15349	0.704642	1.67e-22	1.27245	-0.635328	5.81e-22	1.37098	-0.156834	0.660407	1.70958	0.153038	1	0.638196	-0.965618	1	2.31977	0.197151	1	1.42551	-0.211881	1	2.72541	0.185523	1
NM_213408	NM_213408	0.0620057	-0.336766	0.369081	0.037165	-1.28222	2.01e-22	0.0932534	0.900384	1.37e-16	0.101781	0.419223	0.196356	0.0789037	0.395162	1	0	2.32116	1	0	2.48383	1	0	1.75283	1	1.3627	3.88822	1
NM_199276	NM_199276	0.0285083	0.546737	0.375048	0.0554361	2.5436	3.31e-39	0.0047168	-3.37035	2.72e-59	0.0490512	1.37375	0.00159139	0	0.313215	1	1.27639	5.83397	0.609263	0	4.40466	1	0.356377	4.67716	1	0	4.80812	1
NM_213234	NM_213234	0.00213813	-1.06607	0.391379	0.00498302	-0.190572	0.707755	0.0050261	-0.439536	0.176032	0.0245256	2.39309	1.98e-06	0	2.16683	1	0	6.0956	1	0	6.25827	1	0	5.52727	1	1.3627	7.67444	0.652077
NM_213191	NM_213191	0.00926521	-0.608959	0.408085	0.0259532	1.21685	4.97e-10	0.0107481	-1.03456	3.37e-08	0.0196205	0.513539	0.546216	0	0.790262	1	1.27639	6.31378	0.29847	0	4.88171	1	0	4.1507	1	0	5.28517	1
NM_131366	NM_131366	0	-1.51958	0.425189	0.00269914	0.820924	0.199873	0.00108254	-1.54729	0.00220774	0.0110365	3.01931	0.000215122	0	3.75179	1	0	7.68056	1	0	7.84324	1	0	7.11223	1	1.3627	9.28517	0.373587
NM_214714	NM_214714	0.355642	-0.230499	0.425803	0.736241	1.24279	1.98e-61	0.302726	-1.02384	1.89e-48	0.355622	-0.222661	0.533681	0.499723	0.310591	1	0	-0.0858796	1	0	0.076794	1	1.42551	1.66841	1	0	0.480251	1
NM_212927	NM_212927	0.00570167	-0.745587	0.428047	0.0242922	2.03227	2.01e-20	0.00533539	-1.85888	2.31e-17	0.0147154	0.641089	0.500063	0	1.29928	1	0	5.22805	1	0	5.39072	1	0	4.65972	1	1.3627	6.80113	0.869145
NM_200732	NM_200732	1.72903	0.185349	0.435725	2.41946	0.947551	6.79e-41	1.19559	-0.849493	7.39e-39	1.37098	-0.16981	0.606362	1.42027	-0.123042	1	0	-1.97817	1	0	-1.81549	1	0.356377	-1.54645	1	0	-1.41204	1
NM_001161598	NM_001161598	0	-1.66397	0.435725	0.00498302	2.13136	1.01e-05	0	-6.26154	3.97e-18	0.0183942	3.80047	2.25e-09	0	3.6074	1	0	7.53617	1	0	7.69885	1	0	6.96784	1	2.72541	9.75765	0.0366098
NM_001037676	NM_001037676	0.00285083	1.46531	0.435725	0.00249151	1.35786	0.0423015	0.000154649	-3.9847	3.75e-09	0.00858397	3.16304	0.000973774	0	4.19236	1	0	8.12113	1	0	8.28381	1	0	7.5528	1	2.72541	10.3791	0.0252511
NM_213363	NM_213363	0.00498896	-0.739262	0.448744	0.0313515	3.86096	1.6e-55	0.00139184	-3.99633	6.21e-49	0.00735769	-0.113019	1	0	1.47615	1	0	5.40493	1	0	5.5676	1	0	4.83659	1	1.3627	6.97892	0.804039
NM_001007295	NM_001007295	0.00213813	-0.944081	0.465855	0.0064364	0.447971	0.26823	0.00479412	-0.318206	0.406787	0.00367884	-0.117066	1	0.0789037	4.32729	0.0775927	0	6.21424	1	0.773256	7.39072	0.682242	0	5.64591	1	1.3627	7.79418	0.620284
NM_194398	NM_194398	0.00427625	-0.749703	0.467668	0.0253303	3.27801	8.73e-39	0.00115987	-4.06889	1.8e-44	0.0171679	1.2528	0.0512738	0.0263012	2.6688	1	1.27639	7.19152	0.197844	0	5.75131	1	0.356377	6.02924	1	0	6.15477	1
NM_175082	NM_175082	0.00213813	-0.985902	0.467668	0.0124575	2.0032	2.69e-11	0.00216509	-2.33317	1.84e-14	0.0171679	1.90766	0.0017655	0.0263012	3.25825	1	0	6.1736	1	0	6.33628	1	0	5.60527	1	1.3627	7.75315	0.629345
NM_001077535	NM_001077535	0.0199558	0.483037	0.496051	0.0211778	0.692874	0.00125166	0.0112894	-0.964169	4.85e-07	0.0294307	1.07509	0.0267831	0.0263012	1.76131	1	0	4.68532	1	0	4.84799	1	0	4.11698	1	1.3627	6.25622	1
NM_001365886	NM_001365886	0	-1.35912	0.552342	0.00539827	3.41231	3.65e-10	7.73e-05	-4.91361	5.69e-13	0.00613141	2.28234	0.055016	0	3.91225	1	0	7.84103	1	0	8.0037	1	0	7.27269	1	1.3627	9.45023	0.349026
NM_199745	NM_199745	0.00997792	-0.529672	0.555524	0.0294829	1.50441	9.75e-15	0.00866035	-1.61128	1.25e-17	0.0380147	1.47854	0.000377756	0	0.766095	1	0	4.69487	1	0	4.85754	1	0	4.12654	1	1.3627	6.2658	1
NM_199724	NM_199724	1.08759	0.16336	0.56539	1.639	1.08943	4.84e-52	0.72948	-0.976595	5.17e-49	0.858397	-0.197316	0.567317	1.07835	0.136635	1	0	-1.32993	1	0.773256	-0.167182	1	0.356377	-0.898189	1	0	-0.763799	1
NM_001365354	NM_001365354	0.00142542	-0.896147	0.568437	0.00768215	1.61995	1.02e-05	0.00239706	-1.36107	0.000159593	0.00490512	0.707362	0.893722	0	2.75179	1	0	6.68056	1	0	6.84324	1	0	6.11223	1	1.3627	8.2658	0.489493
NM_001123010	NM_001123010	0.00427625	1.17815	0.578973	0.00332201	0.790691	0.213407	0.00085057	-2.45418	6.23e-06	0.0134891	2.9704	0.00115242	0.0263012	4.47615	0.966848	0	7.3739	1	0	7.53657	1	0	6.80557	1	1.3627	8.97106	0.387735
NM_001008630	NM_001008630	0.000712709	-1.07901	0.582103	0.00269914	0.00534816	1	0.00278368	-0.0520847	1	0.00490512	1.14937	0.586423	0	3.16683	1	1.27639	8.73209	0.108723	0	7.25827	1	0	6.52727	1	0	7.66173	1
NM_001044777	NM_001044777	0.000712709	-1.07901	0.582103	0.00705928	2.26315	3.69e-08	0.00115987	-2.26154	5.13e-08	0.00613141	1.43988	0.237304	0	3.16683	1	0	7.0956	1	0	7.25827	1	0	6.52727	1	1.3627	8.68727	0.422181
NM_001353931	NM_001353931	0.000712709	-1.12964	0.585976	0.00332201	0.318623	0.668305	0.00270636	-0.284258	0.572493	0.00367884	0.748004	0.850304	0.0263012	4.14173	1	1.27639	8.68056	0.108723	0	7.20852	1	0	6.47751	1	0	7.61198	1
NM_001243178	NM_001243178	0.731239	-0.166509	0.609116	1.5111	1.34724	2.17e-79	0.565397	-1.16724	8.83e-69	0.820382	0.0109773	1	0.447121	-0.821705	1	0	-1.06436	1	0	-0.901687	1	0	-1.63269	1	0	-0.49823	1
NM_001142263	NM_001142263	0.00142542	1.85387	0.612402	0.000830503	0.809428	0.637447	0	-4.56966	2.52e-05	0.00613141	4.14032	0.00230871	0	5.29928	1	0	9.22805	1	0	9.39072	1	0	8.65972	1	1.3627	10.9097	0.228532
NM_131606	NM_131606	0.0114033	-0.446288	0.634464	0.0101737	-0.796751	0.00077144	0.0168567	0.191321	0.388691	0.0453724	1.64342	4.91e-06	0.0263012	1.6688	1	0	4.5931	1	0	4.75577	1	0	4.02477	1	1.3627	6.1637	1
NM_194402	NM_194402	0.0078398	-0.513242	0.646592	0.0139109	0.327035	0.226741	0.0081964	-1.17215	1.28e-08	0.0600878	2.63697	3.69e-16	0.0526024	2.70203	1	0	5.03367	1	0	5.19635	1	0.356377	5.47141	1	1.3627	6.60588	0.943938
NM_001040043	NM_001040043	1.28002	0.144118	0.661619	1.92864	1.05958	2.82e-50	0.874077	-0.960694	1.6e-48	1.11469	-0.0687029	1	1.31506	0.16416	1	0	-1.58258	1	0	-1.41991	1	0	-2.15092	1	0	-1.01645	1
NM_001002078	NM_001002078	2.05545	0.14209	0.661976	2.65595	0.705759	1.23e-22	1.58005	-0.612259	1.64e-20	1.66897	-0.175795	0.586423	1.52547	-0.31136	1	1.27639	-0.68242	1	0	-2.10479	1	1.06913	-0.835678	1	0	-1.70133	1
NM_199530	NM_199530	0.00356354	-0.617431	0.669462	0.00498302	-0.385219	0.327654	0.00610864	-0.132255	0.720197	0.0208468	1.94392	0.000357124	0	2.01103	1	0	5.9398	1	0	6.10248	1	0	5.37147	1	1.3627	7.51734	0.652077
NM_198877	NM_198877	0.129713	0.198284	0.67186	0.261608	1.94097	2.77e-113	0.0563696	-1.97126	4.66e-100	0.139796	0.309414	0.362301	0.236711	1.1624	1	0	1.76358	1	0	1.92626	1	0	1.19525	1	1.3627	3.33034	1
NM_001003471	NM_001003471	0.0406244	0.312529	0.674271	0.00996604	-2.02249	2.24e-20	0.0397448	0.799358	1.22e-06	0.0649929	1.02716	0.00567369	0.0526024	1.18807	1	0	3.52761	1	0	3.69028	1	0	2.95928	1	1.3627	5.09588	1
NM_131076	NM_131076	0.00641438	0.710422	0.676121	0.00352964	-0.362475	0.45805	7.73e-05	-6.34495	4.17e-34	0.0748031	5.65157	9.62e-46	0	2.50786	1	0	6.43664	1	0	6.59931	1	0	5.8683	1	1.3627	8.01889	0.534964
NM_001044768	NM_001044768	0.000712709	-0.886366	0.703114	0.00352964	0.782956	0.156293	0.00193311	-0.812637	0.0853129	0.00613141	1.64847	0.171348	0	3.35586	1	0	7.28463	1	0	7.44731	1	0	6.7163	1	1.3627	8.87991	0.411794
NM_001128667	NM_001128667	0	-1.02654	0.703114	0.00415251	3.24239	9.67e-08	0.000154649	-3.92811	9.39e-09	0.00245256	1.49647	0.571904	0	4.24483	1	0	8.1736	1	1.54651	10.0323	0.0327137	0	7.60527	1	0	8.73973	1
NM_001030072	NM_001030072	0.00855251	0.595894	0.703114	0.00872028	0.691372	0.0535161	0	-7.8465	3.28e-47	0.0858397	4.89775	3.58e-39	0	2.02244	1	0	5.95121	1	0	6.11388	1	0	5.38288	1	1.3627	7.52884	0.652077
NM_001009904	NM_001009904	0.0106906	0.588793	0.703114	0.0128728	1.08012	0.000364575	0.000618596	-4.90875	1.17e-42	0.0846134	4.2417	5.45e-30	0	1.71431	1	0	5.64309	1	0	5.80576	1	0	5.07475	1	1.3627	7.2185	0.685002
NM_001030207	NM_001030207	0	-1.12964	0.703114	0.00290676	1.65742	0.00707712	7.73e-05	-4.67658	6.83e-11	0.0147154	4.16834	1.6e-08	0	4.14173	1	0	8.07051	1	0	8.23318	1	0	7.50217	1	1.3627	9.68727	0.34201
NM_001002155	NM_001002155	1.49241	0.130925	0.70784	2.23924	1.02959	1.56e-48	1.04628	-0.910108	1.27e-44	1.21524	-0.182024	0.564395	1.15725	-0.250741	1	0.638196	-0.816081	1	1.54651	-0.0683928	1	1.06913	-0.38431	1	0	-1.25	1
NM_001114702	NM_001114702	0	-1.22585	0.710054	0.00186863	0.519921	0.645243	0.00123719	-0.688648	0.335205	0.00490512	2.1224	0.133044	0	4.04552	1	0	7.97429	1	0	8.13697	1	0	7.40596	1	1.3627	9.58773	0.34201
NM_214736	NM_214736	0.159647	0.164915	0.718705	0.298566	1.65042	2.69e-88	0.0807268	-1.68542	2.45e-104	0.197431	0.484228	0.051873	0.315615	1.21231	0.882164	1.91459	3.43614	1	0	1.59731	1	0.356377	1.8668	1	0	2.00076	1
NM_214712	NM_214712	0.0135415	0.457815	0.761366	0.0269914	2.3333	4.87e-27	0.00355693	-2.68967	9.04e-33	0.0183942	0.933308	0.150785	0	1.27179	1	0	5.20057	1	0	5.36324	1	0	4.63224	1	1.3627	6.77352	0.869145
NM_205758	NM_205758	0.0142542	-0.351014	0.76289	0.0249151	0.581935	0.00261423	0.0165475	-0.451945	0.0124516	0.0183942	0.0635063	1	0.0526024	2.04165	1	0	4.37774	1	0	4.54042	1	0.712755	5.40209	0.562024	1.3627	5.94773	1
NM_201320	NM_201320	0.00570167	-0.441581	0.777324	0.0112118	0.580804	0.0444628	0.00750048	-0.444335	0.0957689	0.0110365	0.546371	0.771305	0	1.59032	1	0	5.5191	1	0	5.68177	1	0	4.95076	1	1.3627	7.09374	0.792411
NM_201109	NM_201109	0.00855251	0.533966	0.78359	0.0114194	1.21685	2.61e-05	0.00293833	-2.12298	9.96e-15	0.0282045	2.38543	3.1e-07	0	1.96629	1	1.27639	7.50222	0.17118	0	6.05774	1	0	5.32673	1	0	6.4612	1
NM_001083837	NM_001083837	0.0106906	-0.369688	0.806338	0.02886	1.55789	6.57e-16	0.00835105	-1.60088	1.61e-17	0.0282045	1.08504	0.0259347	0	0.824789	1	1.27639	6.34855	0.29847	0.773256	5.92124	1	0	4.18523	1	0	5.31969	1
NM_212899	NM_212899	0.00142542	-0.617431	0.811898	0.00851266	2.59031	3.08e-11	0.00100522	-2.70572	3.43e-11	0.00613141	1.28234	0.306589	0	3.02244	1	0	6.95121	1	0	7.11388	1	0	6.38288	1	1.3627	8.54042	0.437701
NM_001077577	NM_001077577	0.00142542	-0.64089	0.811898	0.00872028	2.62426	1.19e-11	0.000231974	-4.79996	2.75e-22	0.0183942	2.94065	1.14e-06	0	2.99972	1	0	6.92849	1	0	7.09116	1	0	6.36016	1	1.3627	8.51734	0.437701
NM_213321	NM_213321	0.00142542	-0.64089	0.811898	0.00436014	0.690592	0.172258	0.00247438	-0.824827	0.0448292	0.00858397	1.72247	0.071488	0	2.99972	1	0	6.92849	1	0	7.09116	1	0	6.36016	1	1.3627	8.51734	0.437701
NM_205728	NM_205728	0.00142542	-0.64089	0.816113	0.00456777	0.788669	0.100293	0	-6.86922	3.95e-27	0.0465987	5.14032	1.42e-30	0	2.99972	1	0	6.92849	1	0	7.09116	1	0	6.36016	1	1.3627	8.51734	0.437701
NM_213034	NM_213034	1.3798	0.114866	0.8214	1.80012	0.688369	6e-21	1.08904	-0.584203	3.13e-18	1.10365	-0.224048	0.471379	1.20986	-0.0894395	1	2.55278	0.604309	1	1.54651	0.0299045	1	0.356377	-1.28612	1	0	-1.15171	1
NM_199731	NM_199731	0.000712709	2.14338	0.837624	0.000207626	0.0724624	1	0	-3.67658	0.0039978	0.00367884	4.55536	0.00933965	0	6.19236	1	0	10.1211	1	0	10.2838	1	0	9.5528	1	1.3627	11.9097	0.196165
NM_001202510	NM_001202510	1.75469	0.11047	0.837624	2.33081	0.721806	1.32e-23	1.38365	-0.595846	2e-19	1.30967	-0.331692	0.166088	1.18355	-0.471739	1	2.55278	0.253591	1	0	-1.90584	1	0	-2.63685	1	0	-1.50238	1
NM_199998	NM_199998	0.00712709	-0.397187	0.837624	0.0284447	2.74358	6.94e-35	0.00371158	-2.5213	2.19e-28	0.00613141	-0.48173	0.707371	0	1.3415	1	0	5.27028	1	0	5.43295	1	0	4.70194	1	1.3627	6.84357	0.869145
NM_001319989	NM_001319989	0.00498896	-0.421403	0.837624	0.0197244	2.4875	2.27e-22	0.000154649	-6.48393	3.41e-58	0.0429198	2.89239	6.15e-14	0.184109	4.84997	4.02e-05	0	5.70932	1	0	5.87199	1	0.356377	6.1507	1	1.3627	7.28517	0.712403
NM_200029	NM_200029	2.44388	0.105844	0.857815	3.80516	1.08009	2.01e-54	1.70555	-0.967744	3.2e-51	2.18155	-0.0687481	1	1.94629	-0.248212	1	1.91459	-0.550501	1	0	-2.38792	1	1.42551	-0.796875	1	0	-1.98447	1
NM_001083548	NM_001083548	0.000712709	-0.629208	0.863736	0.00602115	2.86388	2.48e-09	0.000618596	-2.78676	2.09e-08	0.00245256	0.818394	1	0	3.6074	1	0	7.53617	1	0	7.69885	1	0	6.96784	1	1.3627	9.13707	0.387735
NM_001114406	NM_001114406	0.000712709	-0.629208	0.863736	0.00352964	1.18349	0.0320702	0.00139184	-1.20626	0.0160331	0.00490512	1.62936	0.251008	0	3.6074	1	0	7.53617	1	0	7.69885	1	0	6.96784	1	1.3627	9.13707	0.387735
NM_200737	NM_200737	1.17098	0.108486	0.863736	1.68737	0.901381	9.95e-36	0.867427	-0.792232	9.42e-33	1.02885	-0.0895269	0.997063	0.631229	-0.770453	1	1.27639	0.0979744	1	0	-1.32445	1	0	-2.05545	1	0	-0.920989	1
NM_173222	NM_173222	0.00285083	-0.564438	0.871326	0.0186863	4.58026	9.39e-34	0.000154649	-5.92811	3.28e-34	0.00367884	-0.0739972	1	0	2.32729	1	1.27639	7.8696	0.216163	0	6.41874	1	0	5.68773	1	0	6.82219	1
NM_200921	NM_200921	0.0456134	-0.204938	0.877391	0.0934316	1.22886	1.18e-24	0.0358786	-1.22002	5.23e-27	0.0882922	0.801204	0.00759369	0.105205	1.28135	1	0	2.88273	1	0.773256	4.04677	1	0	2.3144	1	1.3627	4.45023	1
NM_001012316	NM_001012316	1.46034	0.1045	0.877391	2.03764	0.822553	3.05e-30	1.11123	-0.718912	1.43e-27	1.29005	-0.0854246	0.968297	0.86794	-0.648801	1	0	-1.80923	1	0	-1.64656	1	0	-2.37757	1	1.3627	-0.24305	1
NM_001005967	NM_001005967	0.11047	-0.168027	0.881898	0.140978	0.253836	0.0257389	0.111347	-0.395957	2.95e-05	0.246483	1.06065	6.41e-07	0	-2.27525	1	0	1.65353	1	0	1.8162	1	0.356377	2.08578	1	1.3627	3.22024	1
NM_131296	NM_131296	0.00427625	-0.406816	0.884703	0.0178558	2.6741	2.01e-22	0.00123719	-3.60194	1.66e-31	0.0232993	2.09593	4.32e-05	0	1.98849	1	0	5.91726	1	0	6.07994	1	0	5.34893	1	1.3627	7.49462	0.654353
NM_001077804	NM_001077804	0.257288	-0.13156	0.884703	0.257248	-0.162507	0.101762	0.287493	0.100454	0.258658	0.347038	0.324104	0.181243	0.289313	0.131922	1	1.91459	2.47368	1	0	0.635579	1	0.356377	0.904829	1	0	1.03904	1
NM_131059	NM_131059	0.0456134	-0.194732	0.884703	0.10236	1.48426	8.97e-38	0.0310071	-1.56024	8.09e-45	0.107913	1.1212	9.44e-06	0.0526024	0.551255	1	0	2.89232	1	0	3.05499	1	0	2.32398	1	1.3627	4.45982	1
NM_198814	NM_198814	0.00142542	1.14338	0.884703	0.00228388	2.07246	0.00392576	0.000154649	-3.45418	5.13e-06	0.00245256	1.9704	0.422377	0.0263012	5.75179	0.623967	0	8.60656	1	0	8.76924	1	0	8.03823	1	1.3627	10.2467	0.27093
NM_131292	NM_131292	0.0156796	-0.302683	0.890321	0.0269914	0.624759	0.00284543	0	-9.50585	6.17e-132	0.297986	5.20997	1.69e-110	0	0.363091	1	0	4.29187	1	0	4.45454	1	0	3.72353	1	2.72541	6.45023	0.422181
NM_001126478	NM_001126478	0	-0.915512	0.890321	0.00311439	2.3355	0.000211754	0.000154649	-3.80782	5.83e-08	0.00735769	3.11479	0.00312143	0	4.35586	1	0	8.28463	1	0	8.44731	1	0	7.7163	1	1.3627	9.90966	0.312522
NM_201122	NM_201122	0.977836	0.0985523	0.895553	1.60744	1.20079	4.06e-64	0.656176	-1.08877	2.39e-61	0.866981	-0.0853145	1	1.42027	0.620416	1	1.91459	0.763818	1	1.54651	0.511376	1	0.356377	-0.804673	1	0	-0.670287	1
NM_001008627	NM_001008627	0	-0.972096	0.897043	0.00290676	1.97935	0.00159398	0.000541272	-2.11715	0.00056572	0.00245256	1.55536	0.555654	0	4.29928	1	0	8.22805	1	0.773256	9.44731	0.418088	0	7.65972	1	1.3627	9.85076	0.316426
NM_001002516	NM_001002516	0	-0.972096	0.897043	0.00249151	1.55051	0.0186912	0	-5.56966	2.94e-11	0	-0.14508	0.968297	0.263012	8.45915	5.35e-16	0	8.22805	1	0	8.39072	1	1.06913	9.83659	0.000468161	0	8.79418	1
NM_212952	NM_212952	0.850262	-0.106961	0.897043	1.29911	0.720691	2.12e-22	0.788324	-0.526664	1.18e-14	0.687944	-0.419637	0.0828135	0.736434	-0.294589	1	0	-1.22601	1	0	-1.06334	1	0.356377	-0.794267	1	0	-0.659881	1
NM_001104526	NM_001104526	0.00356354	0.698597	0.904831	0.00415251	0.962279	0.0483453	0.00154649	-1.56437	0.000219072	0.00858397	2.00077	0.0346139	0	3.24483	1	0	7.1736	1	0	7.33628	1	0	6.60527	1	1.3627	8.7667	0.42089
NM_001328037	NM_001328037	0.0142542	-0.351014	0.907863	0.0309362	1.06606	8.18e-07	0.0126812	-1.224	9.41e-10	0.0465987	1.44416	0.001234	0.0526024	2.04165	1	0	4.37774	1	0	4.54042	1	0	3.80941	1	1.3627	5.94773	1
NM_212691	NM_212691	0.0185304	0.303322	0.907875	0.0201397	0.497348	0.0289284	0.0115987	-1.00586	1.21e-07	0.0465987	1.72182	5.12e-06	0.0789037	2.7097	0.650087	0	4.62471	1	0	4.78738	1	0	4.05638	1	1.3627	6.19541	1
NM_001017593	NM_001017593	0.389139	-0.115287	0.922179	0.144092	-1.81329	3.9e-81	0.510497	1.00831	2.59e-33	0.64625	0.657239	0.000292881	0.683832	0.723074	1	0	-0.107512	1	0	0.0551613	1	1.06913	1.32467	1	0	0.458618	1
NM_201340	NM_201340	0.00142542	-0.494048	0.924981	0.0064364	1.90254	4.55e-06	0.00154649	-1.72483	3.14e-05	0.00122628	-0.277531	1	0	3.14173	1	0	7.07051	1	0.773256	8.25827	0.545271	0	6.50217	1	2.72541	9.27223	0.0483245
NM_001037677	NM_001037677	0.753333	0.091048	0.955146	0.982278	0.653315	6.53e-18	0.609549	-0.554548	1.18e-15	0.643798	-0.147294	0.770806	0.526024	-0.401774	1	1.27639	0.717818	1	0	-0.704674	1	1.06913	0.564623	1	0	-0.301216	1
NM_001002616	NM_001002616	0.000712709	1.55842	0.973418	0.000622877	0.85007	0.571097	0.000154649	-2.28426	0.0215852	0.00245256	3.14032	0.169087	0	5.67779	1	0	9.60656	1	0	9.76924	1	0	9.03823	1	1.3627	11.3247	0.205826
NM_001320203	NM_001320203	0.00427625	-0.383164	0.995071	0.0143262	1.92873	4.44e-12	0.00278368	-2.16756	1.11e-14	0.0171679	1.64207	0.00734838	0	2.01103	1	0	5.9398	1	0	6.10248	1	0	5.37147	1	1.3627	7.51734	0.652077
NM_001130776	NM_001130776	0	0.728344	1	0.000415252	0.657425	0.792703	0.000154649	-1.86922	0.156279	0.00122628	2.748	0.529143	0	5.99972	1	0	9.92849	1	1.54651	12.0912	0.00427836	0	9.36016	1	0	10.4946	1
NM_001184954	NM_001184954	0.00427625	0.427174	1	0.00498302	0.628856	0.171471	0.000231974	-5.03915	9.73e-27	0.0490512	4.78363	7.5e-31	0	2.7709	1	0	6.69967	1	0	6.86234	1	0	6.13134	1	1.3627	8.28517	0.489493
NM_001098730	NM_001098730	0.751195	-0.00670584	1	2.28845	3.0913	0	0.162923	-3.49323	0	1.10733	0.582037	0.00122937	0.236711	-1.55995	1	0.638196	0.0461332	1	0	-0.791289	1	1.42551	0.800014	1	1.3627	0.612264	1
NM_001079995	NM_001079995	0.00213813	0.336027	1	0.00622877	2.70473	5.06e-09	0.000309298	-3.90484	1.97e-13	0.00735769	2.07731	0.0488047	0	3.50786	1	0	7.43664	1	0	7.59931	1	0	6.8683	1	1.3627	9.03519	0.407326
NM_001272081	NM_001272081	0	-0.0790109	1	0.00186863	2.65742	0.00184031	0	-4.67658	4.21e-06	0.00122628	1.85492	0.735756	0.0263012	6.29928	0.495721	1.27639	10.9285	0.0131317	0	9.28381	1	0	8.5528	1	0	9.68727	1
NM_001002667	NM_001002667	0.0078398	0.225844	1	0.0128728	1.22531	9.11e-06	0.00456215	-1.42176	3.33e-08	0.0159417	1.29663	0.0580913	0	1.80004	1	0	5.72882	1	0	5.89149	1	0	5.16048	1	1.3627	7.3048	0.710821
NM_001077748	NM_001077748	0	1.40642	1	0.000415252	1.65742	0.336351	0	-3.19115	0.0271263	0	2.23343	1	0	6.67779	1	1.27639	12.9285	0.00304788	0	10.7692	1	0	10.0382	1	0	11.1727	1
NM_001100050	NM_001100050	0	1.40642	1	0.000415252	1.65742	0.336351	7.73e-05	-1.86922	0.18087	0	2.23343	1	0	6.67779	1	0	10.6066	1	0	10.7692	1	0	10.0382	1	1.3627	12.4946	0.152645
NM_200458	NM_200458	0.705582	0.0606363	1	0.96629	0.717546	9.83e-22	0.559984	-0.677571	3.63e-23	0.813024	0.272969	0.230524	0.815338	0.273391	1	0	-0.801131	1	0	-0.638458	1	1.06913	0.630854	1	0	-0.235	1
NM_205613	NM_205613	0.0334973	0.158488	1	0.0861647	2.69965	4.47e-85	0.00479412	-4.00828	1.04e-138	0.109139	2.00282	3.2e-16	0.0263012	0.732929	1	0.638196	4.6617	1	0	3.82204	1	0	3.09103	1	1.3627	5.22783	1
NM_001110455	NM_001110455	0.00213813	0.143382	1	0.00664402	2.45389	1.57e-08	0.000618596	-3.12556	1.57e-11	0.00735769	1.87086	0.0765316	0	3.32729	1	0	7.25606	1	0	7.41874	1	0	6.68773	1	1.3627	8.85076	0.411794
NM_212762	NM_212762	1.44466	0.0793182	1	2.37192	1.16759	1.39e-62	1.00313	-1.02915	1.04e-56	1.22505	-0.170872	0.605819	1.05205	-0.386095	1	0.638196	-0.816922	1	0	-1.6543	1	1.06913	-0.385151	1	0	-1.25084	1
NM_001098186	NM_001098186	0.000712709	0.204782	1	0.00228388	1.54195	0.0318565	0.000309298	-2.86922	2.81e-05	0.00735769	3.19279	0.00466921	0	4.41475	1	0	8.34353	1	0	8.5062	1	0	7.77519	1	1.3627	9.97106	0.297991
NM_001002400	NM_001002400	0.00142542	0.268912	1	0.00602115	3.97935	1.45e-12	0	-5.9985	7.29e-15	0	-0.573924	0.990946	0	3.87043	1	1.91459	9.92849	0.0069768	0	7.96188	1	0	7.23087	1	0	8.36534	1
NM_213377	NM_213377	1.1218	0.0250183	1	1.41954	0.499978	4.4e-11	1.00375	-0.358073	2.67e-07	0.803214	-0.474769	0.0462796	1.02575	-0.106913	1	0.638196	-0.502551	1	0	-1.33994	1	0.712755	-0.485857	1	0	-0.936486	1
NM_201311	NM_201311	0.0477515	-0.0560984	1	0.102567	1.61436	5.82e-37	0.000773245	-7.36689	2.46e-276	0.528527	4.14786	2.83e-127	0	-0.971828	1	0	2.95695	1	0	3.11962	1	0	2.38861	1	1.3627	4.52451	1
NM_001201357	NM_001201357	0	0.728344	1	0.000622877	1.3355	0.483874	7.73e-05	-2.67658	0.0174894	0.00245256	3.55536	0.123066	0	5.99972	1	0	9.92849	1	0	10.0912	1	0	9.36016	1	1.3627	11.6873	0.200204
NM_001327863	NM_001327863	0	0.406416	1	0.000622877	0.85007	0.571097	0.000231974	-1.67658	0.115889	0.00122628	2.38543	0.605819	0	5.67779	1	0	9.60656	1	0.773256	10.9212	0.315378	0	9.03823	1	1.3627	11.3247	0.205826
NM_199754	NM_199754	0.0363481	0.113634	1	0.0554361	1.00584	5.64e-13	0.0194085	-1.66343	1.64e-37	0.141022	2.25095	9.56e-24	0.0526024	1.16261	1	0	3.50222	1	0	3.6649	1	0	2.93389	1	1.3627	5.07045	1
NM_001110168	NM_001110168	0	-0.0790109	1	0.000622877	0.197993	1	0	-4.67658	4.21e-06	0	0.748004	1	0.157807	8.80707	2.31e-10	0	9.12113	1	0	9.28381	1	1.42551	11.3602	5.38e-07	0	9.68727	1
NM_001077760	NM_001077760	0.00712709	-0.255168	1	0.0174406	1.42296	3.49e-09	0.00626329	-1.19817	2.69e-07	0.00858397	0.0877538	1	0	1.47615	1	0	5.40493	1	0	5.5676	1	0	4.83659	1	1.3627	6.97892	0.804039
NM_001098731	NM_001098731	0.000712709	-0.481109	1	0.00311439	1.13386	0.0603585	7.73e-05	-5.07867	1.23e-14	0.00122628	0.345906	1	0.420819	8.62775	6.46e-25	0	7.68056	1	0	7.84324	1	1.06913	9.23087	0.00130092	0	8.24669	1
NM_199665	NM_199665	0.00712709	-0.238489	1	0.0230465	2.31503	2.44e-23	0.00324763	-2.57224	1.08e-26	0.0208468	1.35896	0.0176513	0	1.49192	1	0	5.4207	1	0	5.58337	1	0	4.85236	1	1.3627	6.99477	0.804039
NM_001123252	NM_001123252	0.000712709	-0.481109	1	0.00166101	-0.0795407	0.967063	0.00154649	-0.646828	0.308326	0.00858397	2.60116	0.00587677	0	3.75179	1	0	7.68056	1	0	7.84324	1	0	7.11223	1	1.3627	9.28517	0.373587
NM_200742	NM_200742	1.12822	-0.0418443	1	1.60972	0.663578	1.49e-19	1.01071	-0.50052	1.14e-13	0.94301	-0.308811	0.240481	0.447121	-1.33083	1	0	-1.57304	1	0	-1.41036	1	0.356377	-1.14131	1	0	-1.00691	1
NM_131214	NM_131214	0.00570167	0.00345125	1	0.00788978	0.467094	0.200619	7.73e-05	-6.8465	2.13e-51	0.0956499	5.24443	3.28e-62	0	2.01103	1	0	5.9398	1	0	6.10248	1	0	5.37147	1	1.3627	7.51734	0.652077
NM_205541	NM_205541	0.0277956	-0.132122	1	0.0550208	1.24103	2.47e-18	0.0210323	-1.21941	2.05e-19	0.0515038	0.806698	0.0285395	0	-0.276409	1	0	3.65237	1	0	3.81504	1	0	3.08403	1	1.3627	5.22082	1
NM_001127306	NM_001127306	0	-0.178547	1	0.00249151	3.7729	7.3e-06	0	-4.77611	1.57e-06	0.00122628	1.748	0.764178	0	5.09282	1	0	9.0216	1	0	9.18427	1	0	8.45327	1	1.3627	10.6873	0.231759
NM_001003648	NM_001003648	0.000712709	-0.129637	1	0.00207626	0.794928	0.29304	0.00115987	-0.776111	0.239317	0.00245256	1.33297	0.633665	0	4.09282	1	0	8.0216	1	0	8.18427	1	0	7.45327	1	1.3627	9.63664	0.34201
NM_001098489	NM_001098489	0.00142542	-0.241282	1	0.0072669	3.01999	1.45e-11	0	-6.48393	4.93e-21	0.0110365	2.55536	0.00158821	0	3.38501	1	0	7.31378	1	0.773256	8.5062	0.539581	0	6.74545	1	1.3627	8.90966	0.411794
NM_001113589	NM_001113589	0.114033	0.0327374	1	0.0377879	-1.8381	2.6e-48	0.125266	0.503429	1.87e-07	0.332322	1.69519	2.97e-22	0.0263012	-1.13278	1	0	1.79535	1	0	1.95802	1	3.92015	4.81906	0.042757	0	2.36148	1
NM_001012242	NM_001012242	0	-0.0790109	1	0.00103813	1.07246	0.312105	0.000463947	-1.06187	0.324439	0.00122628	1.85492	0.735756	0	5.19236	1	0	9.12113	1	0	9.28381	1	0	8.5528	1	1.3627	10.7942	0.231759
NM_131848	NM_131848	0.00142542	-0.301403	1	0.00290676	0.354862	0.634737	0.00185579	-0.980252	0.0319487	0.00858397	2.09593	0.0267348	0.0263012	4.35586	1	0.638196	8.28463	0.507891	0	7.41874	1	0	6.68773	1	1.3627	8.85076	0.411794
NM_001039807	NM_001039807	0.000712709	-0.271656	1	0.00207626	0.593295	0.528332	0.000463947	-2.81675	5.36e-07	0.0171679	4.21432	5.59e-10	0	3.95532	1	0	7.8841	1	0	8.04677	1	0	7.31576	1	1.3627	9.49462	0.34659
NM_152886	NM_152886	0.00356354	0.313307	1	0.00851266	2.24239	1.89e-09	0.000154649	-5.35035	7.35e-26	0.0220731	3.13086	1.41e-08	0	2.89119	1	0	6.81997	1	1.54651	8.61004	0.127657	0	6.25163	1	0	7.3861	1
NM_001017557	NM_001017557	0.0270829	-0.151161	1	0.0257456	-0.307528	0.199372	0.0304659	-0.0116962	1	0.0649929	1.18354	0.00402812	0.0263012	0.744687	1	0	3.6711	1	0	3.83378	1	0	3.10277	1	1.3627	5.23959	1
NM_001145996	NM_001145996	0	-0.519584	1	0.00186863	1.65742	0.0425198	7.73e-05	-4.03915	8.76e-07	0.00858397	3.9704	6.57e-05	0	4.75179	1	0	8.68056	1	0	8.84324	1	0	8.11223	1	1.3627	10.3247	0.27093
NM_001077618	NM_001077618	0	0.268912	1	0.00124576	2.14285	0.0316746	0.000231974	-1.86922	0.0662032	0	1.09593	1	0	5.54028	1	0	9.46906	1	0	9.63173	1	0	8.90072	1	1.3627	11.1727	0.217753
NM_001110403	NM_001110403	1.13606	0.00622065	1	1.51214	0.581049	4.04e-15	0.982486	-0.514479	2.18e-14	1.2177	0.110382	0.795699	1.63068	0.514173	1	0.638196	-0.538224	1	0.773256	-0.375551	1	0.356377	-1.10656	1	1.3627	0.0279065	1
NM_200815	NM_200815	1.25009	0.054968	1	1.70731	0.704315	6.42e-22	1.03197	-0.563603	4.93e-17	0.962631	-0.338008	0.1867	0.841639	-0.513414	1	0.638196	-0.630887	1	0.773256	-0.468214	1	0.712755	-0.614199	1	0	-1.06482	1
NM_001013478	NM_001013478	0	0.406416	1	0.00103813	1.92046	0.0755004	7.73e-05	-3.03915	0.00318342	0.00245256	3.14032	0.169087	0	5.67779	1	0	9.60656	1	0	9.76924	1	0	9.03823	1	1.3627	11.3247	0.205826
NM_001001823	NM_001001823	0.00356354	-0.31605	1	0.0134957	2.41642	2.7e-15	0.00154649	-2.86922	4.88e-19	0.0147154	1.73224	0.0104989	0	2.29928	1	0	6.22805	1	0	6.39072	1	0	5.65972	1	1.3627	7.80812	0.619931
NM_001365192	NM_001365192	0.00570167	-0.0904157	1	0.0174406	2.39439	3.99e-19	0.000386623	-5.30663	1.64e-47	0.0416936	3.02643	1.6e-14	0.0263012	2.93363	1	1.27639	7.45817	0.173914	0	6.01435	1	0	5.28334	1	0	6.4178	1
NM_001105526	NM_001105526	1.24938	-0.0594916	1	1.39338	0.136033	0.110745	1.29302	-0.0160036	0.873802	0.920937	-0.51279	0.0242127	0.999446	-0.377829	1	1.27639	-0.151495	1	0	-1.5739	1	0.356377	-1.30485	1	0	-1.17044	1
NM_001080602	NM_001080602	0.00498896	-0.104546	1	0.0170253	2.74706	9.39e-21	0	-7.78808	1.14e-48	0.0355622	2.93869	6.43e-11	0	2.08085	1	1.27639	7.61863	0.207866	0	6.1723	1	0	5.44129	1	0	6.57576	1
NM_131643	NM_131643	0.00285083	-0.359119	1	0.00851266	1.46478	2.01e-05	0.000309298	-4.95668	7.32e-31	0.0453724	4.10285	7.51e-24	0	2.52398	1	0	6.45276	1	0	6.61543	1	0	5.88442	1	2.72541	8.63664	0.0884988
NM_001001822	NM_001001822	0.00498896	-0.23744	1	0.0120423	1.33061	3.64e-06	0.0037889	-1.6004	3.56e-09	0.0196205	1.78484	0.00156831	0	1.95532	1	0	5.8841	1	0	6.04677	1	0	5.31576	1	1.3627	7.4612	0.654353
NM_001145708	NM_001145708	0	-0.441581	1	0.00290676	3.56432	2.59e-06	0	-5.03915	8.09e-08	0	0.385434	1	0	4.82979	1	0	8.75856	1	2.31977	11.1843	0.000259488	0	8.19023	1	0	9.3247	1
NM_001079991	NM_001079991	0.000712709	0.728344	1	0.00228388	2.65742	0.00138466	0	-4.95668	1.14e-06	0.00367884	2.748	0.140775	0	4.91225	1	0	8.84103	1	0	9.0037	1	0	8.27269	1	1.3627	10.4946	0.235768
NM_173247	NM_173247	1.13036	0.0756786	1	1.63235	0.858192	7.95e-33	0.843533	-0.832525	1.25e-36	1.35504	0.347387	0.0964841	2.0515	0.913663	0.939627	1.27639	0.118521	1	0.773256	-0.303835	1	0.356377	-1.03484	1	0	-0.900445	1
NM_001115099	NM_001115099	0.00213813	-0.202393	1	0.00872028	2.62426	1.95e-11	0	-6.86922	4.26e-27	0.0208468	3.1707	4.93e-08	0	2.99972	1	0	6.92849	1	0	7.09116	1	0	6.36016	1	1.3627	8.51734	0.437701
NM_139077	NM_139077	0	0.406416	1	0.00145338	3.07246	0.0025317	0	-4.19115	0.000214683	0	1.23343	1	0.0263012	6.82979	0.392042	0	9.60656	1	0	9.76924	1	0	9.03823	1	1.3627	11.3247	0.205826
NM_205580	NM_205580	0.000712709	0.480416	1	0.00124576	0.657425	0.5394	0.000154649	-3.45418	5.13e-06	0.0110365	4.41786	5.63e-07	0	4.67779	1	0	8.60656	1	0	8.76924	1	0	8.03823	1	1.3627	10.2467	0.27093
NM_001366916	NM_001366916	0.0883759	0.0693328	1	0.170253	1.55239	4.7e-55	0.0521941	-1.47397	5.7e-54	0.0993288	0.249353	0.547719	0.0263012	-0.7333	1	0	2.19463	1	0	2.3573	1	0	1.62629	1	1.3627	3.7616	1
NM_199800	NM_199800	0.00285083	0.0960758	1	0.00975841	2.99446	6.25e-15	0.000541272	-3.75186	4.75e-18	0.00735769	1.45582	0.174069	0	2.95532	1	0	6.8841	1	0	7.04677	1	0	6.31576	1	1.3627	8.47225	0.444546
NM_213351	NM_213351	0.0691327	0.0903884	1	0.0516988	-0.437487	0.00328074	0.0695148	0.237201	0.0735464	0.0748031	0.214935	0.746666	0.21041	1.81539	0.609157	1.27639	4.15261	1	0	2.72812	1	0	1.99712	1	0	3.13158	1
NM_001025556	NM_001025556	0	2.72834	1	0	0.657425	1	0	-1.86922	0.416122	0	3.55536	1	0	7.99972	1	0	11.9285	1	0	12.0912	1	0	11.3602	1	1.3627	14.4946	0.0572831
NM_001328404	NM_001328404	0.000712709	1.14338	1	0	-2.04301	0.136481	0.000618596	-0.0212238	1	0.00245256	2.68089	0.245585	0	5.29928	1	0	9.22805	1	0	9.39072	1	0	8.65972	1	1.3627	10.9097	0.228532
NM_001045051	NM_001045051	0.00570167	0.34368	1	0.00788978	0.942827	0.00636754	0.00123719	-3.20802	5.17e-22	0.0429198	3.6592	1.68e-19	0	2.32729	1	0	6.25606	1	0.773256	7.43295	0.674285	0	5.68773	1	4.08811	8.86526	0.0152191
NM_212665	NM_212665	0.00926521	-0.122513	1	0.0259532	2.14285	2.96e-22	0.0047168	-2.18181	1.38e-22	0.0159417	0.704503	0.431338	0.0263012	2.25825	1	0	5.1803	1	0	5.34297	1	0	4.61196	1	1.3627	6.75315	0.869145
NM_001172625	NM_001172625	0.00142542	-0.414614	1	0.000830503	-1.69307	0.00564851	0.00332496	1.00525	0.0399124	0.00490512	1.20486	0.421514	0	3.21836	1	0	7.14713	1	0	7.3098	1	0	6.5788	1	1.3627	8.73973	0.421338
NM_001002487	NM_001002487	1.17597	-0.00702596	1	1.83334	0.911599	1.01e-36	0.956195	-0.735597	1.83e-28	0.935653	-0.348759	0.167307	0.736434	-0.669475	1	0.638196	-0.600331	1	0	-1.43772	1	0	-2.16873	1	0	-1.03426	1
NM_001007334	NM_001007334	0.000712709	-0.400939	1	0.00249151	0.772902	0.332712	0.00162382	-0.31668	0.720516	0	-0.614566	1	0	3.82979	1	0	7.75856	1	0	7.92124	1	0	7.19023	1	1.3627	9.36534	0.34201
NM_131340	NM_131340	0.00285083	0.46531	1	0.00477539	1.38441	0.00376756	0.00108254	-2.21026	3.48e-07	0.00981025	2.26585	0.0089067	0	3.29928	1	0	7.22805	1	0.773256	8.41874	0.545271	0	6.65972	1	1.3627	8.82219	0.412433
NM_130984	NM_130984	0.00641438	0.119535	1	0.0114194	1.21685	7.19e-05	0	-7.90264	3.33e-52	0.0797083	4.55536	5.88e-39	0	1.96629	1	0	5.89507	1	0	6.05774	1	0	5.32673	1	1.3627	7.47225	0.652077
NM_001170835	NM_001170835	0	0.406416	1	0.00103813	1.92046	0.0755004	0.000154649	-2.28426	0.0215852	0	1.23343	1	0	5.67779	1	0	9.60656	1	0	9.76924	1	0	9.03823	1	2.72541	12.0796	0.00785523
NM_001045473	NM_001045473	0.000712709	1.40642	1	0.000207626	-0.664503	0.584425	0.000386623	-0.869221	0.416122	0.00122628	2.23343	0.642792	0	5.54028	1	0	9.46906	1	1.54651	11.5062	0.00610041	0	8.90072	1	0	10.0352	1
NR_036628	NR_036628	0	0.920989	1	0.000415252	0.920459	0.750192	7.73e-05	-2.45418	0.0396164	0.00245256	3.81839	0.0964841	0	6.19236	1	0	10.1211	1	0	10.2838	1	0	9.5528	1	1.3627	11.9097	0.196165
NM_001103111	NM_001103111	0	-0.178547	1	0.00103813	0.920459	0.457579	0.000386623	-1.60619	0.0722848	0.00245256	2.43988	0.303794	0.0263012	6.19236	0.521347	0	9.0216	1	0	9.18427	1	0	8.45327	1	1.3627	10.6873	0.231759
NM_001135790	NM_001135790	0.000712709	-0.225852	1	0.00166101	0.242387	0.951507	0.000154649	-4.19115	9.52e-11	0.0232993	5.17685	8.88e-17	0	3.99972	1	0	7.92849	1	0	8.09116	1	0	7.36016	1	1.3627	9.54042	0.344029
NM_200832	NM_200832	0.00712709	-0.230077	1	0.0176482	1.49873	4.55e-10	0.00425285	-2.03915	3.96e-18	0.0110365	0.451023	0.793727	0.473422	5.89891	1.34e-15	0	5.42864	1	0	5.59132	1	1.06913	6.88442	0.0533865	0	5.99477	1
NM_194264	NM_194264	0.0976411	-0.0685185	1	0.159249	0.91147	1.61e-20	0.0807268	-0.821501	7.82e-19	0.109139	0.106165	0.968297	0.394518	2.00536	0.10335	1.27639	3.50993	1	0	2.08624	1	0	1.35523	1	0	2.4897	1
NM_001045015	NM_001045015	0.00997792	0.0205248	1	0.0101737	-0.0296358	1	0.0100522	-0.157726	0.560504	0.0171679	0.84754	0.256524	0	1.28547	1	0	5.21424	1	0	5.37692	1	0.356377	5.6528	1	1.3627	6.78726	0.869145
NM_201191	NM_201191	1.1667	-0.0830944	1	1.95542	0.965482	1.23e-41	0.980939	-0.782639	2.03e-32	1.04357	-0.247574	0.392286	0.999446	-0.301019	1	0.638196	-0.659815	1	0	-1.4972	1	0.712755	-0.643128	1	0	-1.09374	1
NM_001045857	NM_001045857	0	0.0279043	1	0.000622877	0.335497	1	0	-4.56966	1.12e-05	0.00981025	5.40336	9.95e-08	0	5.29928	1	0	9.22805	1	0	9.39072	1	0	8.65972	1	1.3627	10.9097	0.228532
NM_001077308	NM_001077308	0.00356354	0.0279043	1	0.00705928	1.172	0.00206495	0.000386623	-4.56966	9.29e-27	0.0441461	4.21022	2.37e-23	0	2.62468	1	0	6.55345	1	1.54651	8.33628	0.168391	0	5.98512	1	0	7.11958	1
NM_001039930	NM_001039930	0.00570167	0.00345125	1	0.0120423	1.43154	7.09e-07	0.0034796	-1.70321	7.65e-10	0.0159417	1.52982	0.0174194	0	2.01103	1	0	5.9398	1	0	6.10248	1	0	5.37147	1	2.72541	8.1138	0.152645
NM_001013455	NM_001013455	1.11681	0.0209849	1	1.61055	0.775974	1.58e-26	0.916064	-0.653429	1.41e-22	1.02885	-0.102852	0.943975	0.920543	-0.256494	1	0.638196	-0.499871	1	0.773256	-0.337197	1	0.356377	-1.0682	1	0	-0.933805	1
NM_200030	NM_200030	1.23014	0.0596089	1	1.69236	0.72685	3.72e-23	0.987976	-0.641474	1.17e-21	1.21157	0.0347179	1	1.05205	-0.172224	1	1.27639	-0.0183557	1	0.773256	-0.440706	1	1.06913	-0.171591	1	0	-1.03731	1
NM_001002461	NM_001002461	0.0463261	0.00290029	1	0.0558513	0.348378	0.012982	0.0377344	-0.749311	2.11e-10	0.0208468	-1.12177	0.00954463	2.55122	5.89846	1.8e-45	0.638196	4.05658	1	0	3.21772	1	0	2.48671	1	0	3.62118	1
NM_001048235	NM_001048235	0.00570167	0.455326	1	0.00996604	1.71755	5.95e-07	0.00139184	-2.88808	2.7e-16	0.0232993	2.62936	4.08e-06	0	2.42986	1	0	6.35863	1	0	6.52131	1	0	5.7903	1	1.3627	7.94003	0.549059
